# Supplementary material for: Revision of the Middle American clade of the ant genus Stenamma Westwood (Hymenoptera, Formicidae, Myrmicinae)
Source: Zookeys. 2013 Apr 24;(295):1–277. doi: 10.3897/zookeys.295.4905 (PMC3677376; doi:10.3897/zookeys.295.4905)
Supplement: XML Treatment for Stenamma alas [file zookeys.295.4905-treatment1.xml]

<!DOCTYPE tp:taxon-treatment
  PUBLIC "-//TaxonX//DTD Taxonomic Treatment Publishing DTD v0 20100105//EN" "tax-treatment-NSO.dtd">
<tp:taxon-treatment xmlns:tp="http://www.plazi.org/taxpub"><tp:treatment-meta><mixed-citation publication-type="journal"><person-group><name><surname>Branstetter</surname><given-names>Michael G.</given-names></name></person-group><article-title>Revision of the Middle American clade of the ant genus 
                    <italic><tp:taxon-name>Stenamma</tp:taxon-name></italic> Westwood (Hymenoptera, Formicidae, Myrmicinae)</article-title><source>Zookeys</source><day>24</day><month>4</month><year>2013</year><volume>2013</volume><issue>295</issue><fpage>1</fpage><lpage>277</lpage><pub-id pub-id-type="doi">10.3897/zookeys.295.4905</pub-id></mixed-citation></tp:treatment-meta><tp:nomenclature><tp:taxon-name>
                        <tp:taxon-name-part taxon-name-part-type="genus">Stenamma</tp:taxon-name-part>
                        <tp:taxon-name-part taxon-name-part-type="species">alas</tp:taxon-name-part>
                    <object-id xmlns:xlink="http://www.w3.org/1999/xlink" xlink:type="simple">http://species-id.net/wiki/Stenamma_alas</object-id>
								</tp:taxon-name><tp:taxon-authority>Longino</tp:taxon-authority><xref ref-type="fig" rid="F47">Worker: Figures 47</xref><xref ref-type="fig" rid="F48">, 48</xref><xref ref-type="fig" rid="F49">; Queen: Figure 49A–D</xref><xref ref-type="fig" rid="F49">; Male: Figure 49E–G</xref><xref ref-type="fig" rid="F50">; Map: Figure 50</xref><tp:nomenclature-citation-list><tp:nomenclature-citation><tp:taxon-name>Stenamma alas</tp:taxon-name><comment> Longino, 2005: 672, figs 1, 2. Holotype worker: COSTA RICA, Prov. Heredia: 11km ESE La Virgen, <named-content xmlns:xlink="http://www.w3.org/1999/xlink" content-type="dwc:verbatimCoordinates" xlink:type="simple">10°21'N, 84°03'W</named-content> [<named-content xmlns:xlink="http://www.w3.org/1999/xlink" content-type="dwc:verbatimCoordinates" xlink:type="simple">10.350°N, 84.050°W</named-content>], 300m, 15 April 2004, (J. Longino, collection JTL5338) (INBio, specimen JTLC000005588) [examined]. Branstetter, 2012: phylogeny.</comment></tp:nomenclature-citation></tp:nomenclature-citation-list></tp:nomenclature><tp:treatment-sec sec-type="Worker diagnosis"><title>Worker diagnosis.</title><p>Integument mostly black to dark red-brown, with appendages uniformly orange-brown, or mostly dark brown changing to orange-brown at extremities; medium- to large-sized species (see HL, ML, PrW below); anterior clypeal margin with a median emargination; basal margin of mandible straight; propodeal spines absent (PSL 0.10–0.15, PSI 0.7–1.0); petiole and postpetiole almost completely smooth and shiny, with only faint vestigial punctae sometimes present; postpetiole in profile bulging, globular, appearing more voluminous than petiolar node; face with a fan of carinulae extending from frontal lobes to just past midpoint of head or further, sometimes reaching posterior and lateral margins, carinulae when completely covering face, often very dense (almost striate); promesonotum completely smooth and shiny, or with a variable number of transverse striae on dorsal surface; promesonotum in profile domed, symmetrical, and moderately to strongly bulging; eye relatively large (EL 0.14–0.18, REL 18–23), oval-shaped, with 8–10 ommatidia at greatest diameter; setae on gastral dorsum sparse, long, and mostly suberect; frontal lobes of moderate width (FLD 0.20–0.29, FLI 29–32), not obscuring torular lobes in full-face view. <italic>Similar species</italic>: <italic><tp:taxon-name>Stenamma expolitico</tp:taxon-name></italic>, <italic><tp:taxon-name>Stenamma expolitum</tp:taxon-name></italic>.</p></tp:treatment-sec><tp:treatment-sec sec-type="Geographic range"><title>Geographic range.</title><p>Costa Rica to Ecuador.</p></tp:treatment-sec><tp:treatment-sec sec-type="Worker description"><title>Worker description.</title><p>(17 measured, paratype JTLC000005880 in parentheses) HL 0.77–0.98 (0.85), HW 0.66–0.88 (0.76), FLD 0.20–0.29 (0.23), PCW 0.05–0.09 (0.07), SL 0.65–0.77 (0.72), EL 0.14–0.18 (0.17), ACL 0.64–0.75 (0.70), ML 1.02–1.30 (1.16), PrW 0.51–0.66 (0.57), PSL 0.10–0.15 (0.13), SDL 0.11–0.15 (0.13), PL 0.37–0.51 (0.41), PH 0.22–0.28 (0.25), PW 0.16–0.22 (0.18), PPL 0.24–0.32 (0.29), PPH 0.23–0.28 (0.25), PPW 0.20–0.28 (0.24), MFL 0.78–1.00 (0.88), MTL 0.64–0.78 (0.70), CI 86–93 (90), SI 83–101 (95), REL 18–23 (22), FLI 29–32 (30), PSI 0.7–1.0 (1.0), MFI 84–94 (87), ACI1 61–65 (62), ACI2 94–101 (98).</p><p>Medium- to large-sized species; general body color black to dark red-brown, with appendages uniformly orange-brown (type population), or mostly dark brown changing to orange-brown at joints and extremities; setae golden brown; mandible with 5–7 teeth, consisting of 4 distinct apical teeth, a basal tooth, and 1–2 worn teeth/denticles in between; basal margin of mandible straight, without a basal notch or depression; mandible surface mostly smooth, with scattered piligerous punctae and a few striations on base and lateral surface; anterior clypeal margin with a median emargination; median lobe of cl<!--PageBreak-->ypeus obliquely flattened, mostly smooth and shiny, with a short transverse carinula near anterior margin, remainder of clyepeus mostly smooth and shiny; posterior extension of clypeus between antennal insertions somewhat wide (PCW 0.05–0.09), with sides sub<!--PageBreak-->parallel to slightly diverging anteriorly; frontal lobes of moderate width (FLD 0.20–0.29, FLI 29–32), not greatly obscuring torular lobes in full-face view; head roughly oval-shaped (CI 86–93), with posterior margin flat, to genetly convex, not depressed medially; eye relatively large (EL 0.14–0.18, REL 18–23), oval-shaped, with 8–10 ommatidia at greatest diameter; face with a fan of carinulae extending from frontal lobes to just past midpoint of head (type population) or further, sometimes reaching posterior and lateral margins, carinulae when completely covering face, often very dense (almost striate); gena with some carinulae; posterolateral and ventral surfaces of head smooth and shiny; scape of moderate length (SI 83–101), reaching, but not distinctly surpassing posterior margin of head in full-face view; scape surface mostly smooth, with scattered piligerous punctae; flagellum with distinct 4-segmented antennal club; promesonotum completely smooth and shiny (type population), or with a variable number of transverse striae on dorsal surface, remainder of mesosoma mostly smooth, except for transverse carinulae on propodeal dorsum, and a few rugulae on side of propodeum and mesopleuron; promesonotum in profile domed, symmetrical, and moderately to strongly bulging; metanotal groove distinct, but often shallow; propodeal spines absent (PSL 0.10–0.15, PSI 0.7–1.0); dorsum of propodeum in profile slightly to strongly convex, usually not flat; petiole and postpetiole almost completely smooth and shiny, with only faint vestigial punctae sometimes present, mostly on venters; postpetiole in profile bulging, globular, appearing more voluminous than petiolar node (PPH/PH 0.89–1.06, PW/PPW 0.73–0.84); petiole in profile appearing of moderate length (PL/HW 0.50–0.58); petiolar node in profile nearly symmetrical, dorsum of node broadly rounded, and pointed vertically to slightly posteriad; gaster smooth and shiny, with scattered piligerous punctae; face with short suberect to decumbent pilosity; setae on remainder of body dorsum sparse, long, and mostly suberect; setae on scapes subdecumbent; setae on legs mostly subdecumbent, with longer suberect setae on femoral venters and coxae.</p><fig id="F47" position="float" orientation="portrait"><label>Figure 47.</label><caption><p><italic><tp:taxon-name>Stenamma alas</tp:taxon-name></italic> paratype worker (JTLC000005880) <bold>A</bold> Profile <bold>B</bold> Face <bold>C</bold> Dorsum <bold>D</bold> Anterior clypeal margin in anterodorsal view <bold>E</bold> Gaster.</p></caption><graphic xmlns:xlink="http://www.w3.org/1999/xlink" xlink:href="ZooKeys-295-001-g047.jpg" position="float" orientation="portrait" xlink:type="simple"/></fig><fig id="F48" position="float" orientation="portrait"><label>Figure 48.</label><caption><p><italic><tp:taxon-name>Stenamma alas</tp:taxon-name></italic> worker variants. Head, profile, and dorsal views <bold>A–C</bold> Variant 1 (CASENT0600114) <bold>D–F</bold> Variant 2 (CASENT0606832).</p></caption><graphic xmlns:xlink="http://www.w3.org/1999/xlink" xlink:href="ZooKeys-295-001-g048.jpg" position="float" orientation="portrait" xlink:type="simple"/></fig></tp:treatment-sec><tp:treatment-sec sec-type="Queen description"><title>Queen description.</title><p>(5 measured) HL 0.82–0.94 (0.82), HW 0.73–0.87 (0.73), FLD 0.23–0.27 (0.23), PCW 0.07–0.09 (0.07), SL 0.70–0.92 (0.70), EL 0.22–0.23 (0.22), ACL 0.71–0.78 (0.72), ML 1.18–1.42 (1.18), PrW 0.66–0.79 (0.66), PSL 0.13–0.15 (0.14), SDL 0.12–0.15 (0.13), PL 0.44–0.52 (0.44), PH 0.26–0.30, PW 0.19–0.23 (0.19), PPL 0.29–0.35 (0.29), PPH 0.27–0.31 (0.27), PPW 0.25–0.30 (0.25), MFL 0.86–0.99 (0.86), MTL 0.68–0.79 (0.68), CI 89–93 (89), SI 88–108 (96), REL 25–30 (30), FLI 30–32 (31), PSI 0.9–1.1 (1.0), MFI 85–91 (85), ACI1 62–63 (63), ACI2 79–103 (103).</p><p>Same as worker except for standard queen modifications and as follows: face sculpture usually slightly longer, and denser; pronotum with faint transverse striations; posterior half of mesoscutum with median patch of longitudinal carinulae; scutellum longitudinally carinulate; wing venation as in <xref ref-type="fig" rid="F49">Figure 49D</xref>.</p><fig id="F49" position="float" orientation="portrait"><label>Figure 49.</label><caption><p><italic><tp:taxon-name>Stenamma alas</tp:taxon-name></italic> <bold>A</bold> Queen (CASENT000005886), profile <bold>B</bold> Same, face <bold>C</bold> Same, dorsum <bold>D </bold>Queen (CASENT0623104), wings <bold>E</bold> Male (CASENT0623103), profile <bold>F</bold> Same, face <bold>G </bold>Same, dorsum.</p></caption><graphic xmlns:xlink="http://www.w3.org/1999/xlink" xlink:href="ZooKeys-295-001-g049.jpg" position="float" orientation="portrait" xlink:type="simple"/></fig></tp:treatment-sec><tp:treatment-sec sec-type="Male"><title>Male.</title><p>See <xref ref-type="fig" rid="F3">Figure 49E–G</xref>.</p></tp:treatment-sec><tp:treatment-sec sec-type="Biology"><title>Biology.</title><p>The nesting biology of <italic><tp:taxon-name>Stenamma alas</tp:taxon-name></italic> is described in detail in <xref ref-type="bibr" rid="B9">Longino (2005)</xref> and was reviewed in the overview of natural history section above, but is summarized again here. <italic><tp:taxon-name>Stenamma alas</tp:taxon-name></italic> is a specialized inhabitant of clay bank environments. Nests are found in nearly vertical clay banks along streams or vertical cuts along trails. <italic><tp:taxon-name>Stenamma alas</tp:taxon-name></italic> occurs in <!--PageBreak-->relatively pristine wet forest habitats from 50 to approximately 1800 m (note the holotype form of <italic><tp:taxon-name>Stenamma alas</tp:taxon-name></italic> only reaches about 1600 m). I have noticed that <italic><tp:taxon-name>Stenamma alas</tp:taxon-name></italic> is most abundant at mid-elevations between 300–800 m elevation. At lower elevations, <italic><tp:taxon-name>Stenamma expolitum</tp:taxon-name></italic>, which is a closely related and often sympatric species, seems to be more dominant.</p><p>Colonies include one to five closely spaced nests, but the queen, brood, and most of the workers only occupy one of them. Colonies seem to be continually building new nests and occasionally migrating from one to another. Each nest consists of a horizontally oriented ear-like turret that is sunk into a small alcove. The nest entrance is in the middle of the turret. Next to the entrance the workers always maintain a small clay “door pebble” and when the proper stimulus is applied to the nest entrance, such as an army ant or other predaceous ant, an <italic><tp:taxon-name>Stenamma alas</tp:taxon-name></italic> worker quickly emerges from the nest and closes the entrance with the pebble. It is hypothesized that all of these complex nesting behaviors evolved to avoid predation by army ants.</p><p>Each <italic><tp:taxon-name>Stenamma alas</tp:taxon-name></italic> nest contains a single small chamber. Colonies are fairly large for <italic><tp:taxon-name>Stenamma</tp:taxon-name></italic>, with up to 250 individuals. All excavated colonies have contained only one egg-laying queen. Foragers are solitary, slow moving and freeze when disturbed. It is unknown what <italic><tp:taxon-name>Stenamma alas</tp:taxon-name></italic> forages on primarily, but I have observed workers returning to the nest with cookie baits and small pieces of unidentified organic matter, suggesting that the species might be a generalist scavenger.</p></tp:treatment-sec><tp:treatment-sec sec-type="Comments"><title>Comments.</title><p><italic><tp:taxon-name>Stenamma alas</tp:taxon-name></italic>, along with <italic><tp:taxon-name>Stenamma expolitico</tp:taxon-name></italic> and <italic><tp:taxon-name>Stenamma expolitum</tp:taxon-name></italic>, belongs to the <italic>expolitum</italic> species group (a diagnosis of this group is given under <italic><tp:taxon-name>Stenamma expolitum</tp:taxon-name></italic> below). <italic><tp:taxon-name>Stenamma alas</tp:taxon-name></italic> is easily separated from <italic><tp:taxon-name>Stenamma expolitico</tp:taxon-name></italic> and <italic><tp:taxon-name>Stenamma expolitum</tp:taxon-name></italic> by comparing the sculpturing on the face and promesonotal dorsum. In the field, the holotype form of <italic><tp:taxon-name>Stenamma alas</tp:taxon-name></italic> (discussed below) can be separated from <italic><tp:taxon-name>Stenamma expolitum</tp:taxon-name></italic> by the structure <!--PageBreak--><!--PageBreak-->of the nest entrance. <italic><tp:taxon-name>Stenamma alas</tp:taxon-name></italic> nests always have a horizontal turret, whereas <italic><tp:taxon-name>Stenamma expolitum</tp:taxon-name></italic> nests have vertical turrets.</p><p>As I have circumscribed it here, <italic><tp:taxon-name>Stenamma alas</tp:taxon-name></italic> represents a complex of species, whose boundaries are not clear. The type form of <italic><tp:taxon-name>Stenamma alas</tp:taxon-name></italic> (<xref ref-type="fig" rid="F47">Figure 47</xref>) occurs only in Costa Rica. It is characterized by the following: facial carinulae extending to about midpoint of head, but not further; pronotum completely smooth and shiny; legs uniformly orange-brown. Variant 1 (<xref ref-type="fig" rid="F48">Figure 48A–C</xref>) differs from the holotype form as follows: facial carinulae more extensive, sometimes very dense and extending all the way to the posterior margin of the head; legs dark brown to brown; dorsum of promesonotum with variably developed transverse striations. Variant 2 (<xref ref-type="fig" rid="F48">Figure 48D–F</xref>) is the same as variant 1 except that the promesonotum in profile is strongly bulging upward, appearing high-domed. Variant 2 is known only from a few localities in the Bocas del Toro and Chiriquí provinces of Panama. It does not occur in sympatry with the other forms and some specimens appear intermediate, with the promesonotum less bulging. There is also variation in how dense and long the facial carinulae appear.</p><p>Variant 1 includes specimens from Costa Rica to Ecuador, but it does not appear to be a monophyletic entity. The specimens in Costa Rica occur at high elevation, above 1500 m and Longino (pers. comm.) reported finding nests in the ground, rather than in clay banks. One nest was found in a small clay hummock in the middle of a trail in forest. The other was in the ground under leaf litter in forest. There is some variation in how dense the facial carinulae are among sites, with a specimen from Las <!--PageBreak-->Alturas having very dense carinulae, similar to variant 2. The variant 1 specimens in Ecuador look nearly identical to those in Costa Rica, with some variation in facial sculpture. They are from lower elevation (800–900 m) and have nests in clay banks like the type form of <italic><tp:taxon-name>Stenamma alas</tp:taxon-name></italic> (Donoso, pers. comm.).</p><p>Molecular phylogenetic data show that variant 1 specimens from Costa Rica form a clade sister to <italic><tp:taxon-name>Stenamma expolitum</tp:taxon-name></italic> and <italic><tp:taxon-name>Stenamma expolitico</tp:taxon-name></italic> (Branstetter unpublished data). Specimens from Ecuador form a clade sister to <italic><tp:taxon-name>Stenamma alas</tp:taxon-name></italic>. No specimens from Panama have been sampled yet. This result suggests that the variant 1 specimens in Costa Rica are distinct from the type form of <italic><tp:taxon-name>Stenamma alas</tp:taxon-name></italic> and the specimens in Ecuador, but I cannot tell them apart based on worker or queen morphology. Thus, I treat <italic><tp:taxon-name>Stenamma alas</tp:taxon-name></italic> as a paraphyletic species, but acknowledge that it could include multiple cryptic taxa. More morphological and molecular data will be needed to resolve this problematic species.</p></tp:treatment-sec><tp:treatment-sec sec-type="Material examined"><title>Material examined:</title><p><bold>COSTA RICA: <italic>Alajuela</italic></bold>: 3km E Monteverde, <named-content xmlns:xlink="http://www.w3.org/1999/xlink" content-type="dwc:verbatimCoordinates" xlink:type="simple">10.300°N, 84.7833°W</named-content>, 1400m, 26 Apr 1990 (J. Longino); Río Peñas Blancas, <named-content xmlns:xlink="http://www.w3.org/1999/xlink" content-type="dwc:verbatimCoordinates" xlink:type="simple">10.3167°N, 84.7167°W</named-content>, 800m, 4 Mar 2004 (J. Longino); <bold><italic>Heredia</italic></bold>: La Selva Biological Station, <named-content xmlns:xlink="http://www.w3.org/1999/xlink" content-type="dwc:verbatimCoordinates" xlink:type="simple">10.43047°N, 84.00675°W</named-content>, 100m, 5 Jun 2007 (M. G. Branstetter); 8km ENE Vara Blanca, <named-content xmlns:xlink="http://www.w3.org/1999/xlink" content-type="dwc:verbatimCoordinates" xlink:type="simple">10.20°N, 84.10°W</named-content>, 1800m, 16 Apr 2002 (ALAS); 9km NE Vara Blanca, <named-content xmlns:xlink="http://www.w3.org/1999/xlink" content-type="dwc:verbatimCoordinates" xlink:type="simple">10.233°N, 84.083°W</named-content>, 1500m, 8 Mar 2005 (J. Longino); 10km NE Vara Blanca, <named-content xmlns:xlink="http://www.w3.org/1999/xlink" content-type="dwc:verbatimCoordinates" xlink:type="simple">10.233°N, 84.083°W</named-content>, 1500m, 12 Feb 2005 (ALAS); 13km NE Vara Blanca, <named-content xmlns:xlink="http://www.w3.org/1999/xlink" content-type="dwc:verbatimCoordinates" xlink:type="simple">10.2667°N, 84.0833°W</named-content>, 1100m, 16 Apr 2001 (ALAS); 11km ESE La Virgen, <named-content xmlns:xlink="http://www.w3.org/1999/xlink" content-type="dwc:verbatimCoordinates" xlink:type="simple">10.35°N, 85.05°W</named-content>, 300m, 15 Apr 2004 (J. Longino); 12km N Vol. Barba, <named-content xmlns:xlink="http://www.w3.org/1999/xlink" content-type="dwc:verbatimCoordinates" xlink:type="simple">10.250°N, 84.083°W</named-content>, 1420m, 10 Jul 1986 (J. Longino); 13km N Vol. Barba, <named-content xmlns:xlink="http://www.w3.org/1999/xlink" content-type="dwc:verbatimCoordinates" xlink:type="simple">10.250°N, 84.083°W</named-content>, 1320m, 10 Jul 1986 (J. Longino); <bold><italic>Puntarenas</italic></bold>: Las Alturas Biological Station, <named-content xmlns:xlink="http://www.w3.org/1999/xlink" content-type="dwc:verbatimCoordinates" xlink:type="simple">8.94997°N, 82.83375°W</named-content>, 1800m, 26 May 2007 (M. G. Branstetter); Monteverde, <named-content xmlns:xlink="http://www.w3.org/1999/xlink" content-type="dwc:verbatimCoordinates" xlink:type="simple">10.30°N, 84.80°W</named-content>, 1400m, Apr–May 1987 (S. Little); <bold>ECUADOR:</bold> <bold><italic>Pichincha</italic></bold>: Otongachi, <named-content xmlns:xlink="http://www.w3.org/1999/xlink" content-type="dwc:verbatimCoordinates" xlink:type="simple">0.313°N, 78.950°W</named-content>, 850m, 6 Aug 2009 (G. Ramón); Río Toachi, 4km W La Palma, <named-content xmlns:xlink="http://www.w3.org/1999/xlink" content-type="dwc:verbatimCoordinates" xlink:type="simple">0.3183°N, 78.9533°W</named-content>, 870m, 25 Jan 2006 (D. A. Donoso); <bold>PANAMA: <italic>Bocas del Toro</italic></bold>: Fortuna-Chiriquí Grande Rd., <named-content xmlns:xlink="http://www.w3.org/1999/xlink" content-type="dwc:verbatimCoordinates" xlink:type="simple">8.78333°N, 82.1833°W</named-content>, 800m, 16 Jul 1987 (D. M. Olson); Sendero Divisa, 15km SSW Chiriquí Grande, <named-content xmlns:xlink="http://www.w3.org/1999/xlink" content-type="dwc:verbatimCoordinates" xlink:type="simple">8.783°N, 82.200°W</named-content>, 1250m, 9 Jul 1987 (D. M. Olson); <bold><italic>Chiriquí</italic></bold>: El Mirador, Finca Collins, nr Boquete, [ca. <named-content xmlns:xlink="http://www.w3.org/1999/xlink" content-type="dwc:verbatimCoordinates" xlink:type="simple">8.813°N, 82.484°W</named-content>], 1830m, 26 Jun 1976 (A. F. Newton).</p><fig id="F50" position="float" orientation="portrait"><label>Figure 50.</label><caption><p>Distribution map of <italic><tp:taxon-name>Stenamma alas</tp:taxon-name></italic> (circles), <italic><tp:taxon-name>Stenamma andersoni</tp:taxon-name></italic> (squares), and <italic><tp:taxon-name>Stenamma atribellum</tp:taxon-name></italic> (triangles).</p></caption><graphic xmlns:xlink="http://www.w3.org/1999/xlink" xlink:href="ZooKeys-295-001-g050.jpg" position="float" orientation="portrait" xlink:type="simple"/></fig></tp:treatment-sec><tp:treatment-sec><!--Section generated to contain objects referenced in tp:taxon-treatment.--><fig id="F3" position="float" orientation="portrait"><label>Figure 3.</label><caption><p>Standard measurements used in this study.</p></caption><graphic xmlns:xlink="http://www.w3.org/1999/xlink" xlink:href="ZooKeys-295-001-g003.jpg" position="float" orientation="portrait" xlink:type="simple"/></fig></tp:treatment-sec><ref-list><ref id="B9"><mixed-citation xmlns:xlink="http://www.w3.org/1999/xlink" xlink:type="simple"><person-group><name name-style="western"><surname>Longino</surname><given-names>JT</given-names></name></person-group> (<year>2005</year>)<article-title> Complex nesting behavior by two Neotropical species of the ant genus <italic>Stenamma</italic>.</article-title><source>Biotropica </source><volume>37</volume>: <fpage>670</fpage>-<lpage>675</lpage>. doi: <ext-link ext-link-type="uri" xlink:href="http://dx.doi.org/10.1111/j.1744-7429.2005.00085.x" xlink:type="simple">10.1111/j.1744-7429.2005.00085.x</ext-link></mixed-citation></ref></ref-list></tp:taxon-treatment>
