# Supplementary material for: Revision of the Middle American clade of the ant genus Stenamma Westwood (Hymenoptera, Formicidae, Myrmicinae)
Source: Zookeys. 2013 Apr 24;(295):1–277. doi: 10.3897/zookeys.295.4905 (PMC3677376; doi:10.3897/zookeys.295.4905)
Supplement: XML Treatment for Stenamma atribellum [file zookeys.295.4905-treatment3.xml]

<!DOCTYPE tp:taxon-treatment
  PUBLIC "-//TaxonX//DTD Taxonomic Treatment Publishing DTD v0 20100105//EN" "tax-treatment-NSO.dtd">
<tp:taxon-treatment xmlns:tp="http://www.plazi.org/taxpub"><tp:treatment-meta><mixed-citation publication-type="journal"><person-group><name><surname>Branstetter</surname><given-names>Michael G.</given-names></name></person-group><article-title>Revision of the Middle American clade of the ant genus 
                    <italic><tp:taxon-name>Stenamma</tp:taxon-name></italic> Westwood (Hymenoptera, Formicidae, Myrmicinae)</article-title><source>Zookeys</source><day>24</day><month>4</month><year>2013</year><volume>2013</volume><issue>295</issue><fpage>1</fpage><lpage>277</lpage><pub-id pub-id-type="doi">10.3897/zookeys.295.4905</pub-id></mixed-citation></tp:treatment-meta><tp:nomenclature><tp:taxon-name>
                        <tp:taxon-name-part taxon-name-part-type="genus">Stenamma</tp:taxon-name-part>
                        <tp:taxon-name-part taxon-name-part-type="species">atribellum</tp:taxon-name-part>
                    <object-id xmlns:xlink="http://www.w3.org/1999/xlink" xlink:type="simple">urn:lsid:zoobank.org:act:D989706A-4AFF-47FB-AC6A-6F6C0718E78B</object-id>
								<object-id xmlns:xlink="http://www.w3.org/1999/xlink" xlink:type="simple">http://species-id.net/wiki/Stenamma_atribellum</object-id>
								</tp:taxon-name><tp:taxon-status xmlns:xlink="http://www.w3.org/1999/xlink" xlink:type="simple">sp. n.</tp:taxon-status><xref ref-type="fig" rid="F52">Worker: Figure 52</xref><xref ref-type="fig" rid="F53">; Queen: Figure 53</xref><xref ref-type="fig" rid="F50">;  Map: Figure 50</xref></tp:nomenclature><tp:treatment-sec sec-type="Type material"><title>Type material.</title><p><italic>Holotype worker</italic>. HONDURAS: Cortés, Parque Nacional Cusuco, <named-content xmlns:xlink="http://www.w3.org/1999/xlink" content-type="dwc:verbatimCoordinates" xlink:type="simple">15.50739°N, 88.23373°W</named-content> ±20m, 2030m, 3 Jun 2010, cloud forest, nest under bark of log (M. G. Branstetter, collection MGB1606) [USNM, specimen CASENT0622351]. <italic>Paratypes</italic>: same data as holotype [1w, CAS, CASENT0623237], [1w, EAPZ, CASENT0623238], [1w, ECOSCE, CASENT0623239], [1w, FMNH, CASENT0623240], [1w, ICN, CASENT0623241], [1w, INBio, CASENT0623242], [1w, JTLC, CASENT0623525], [1w, LACM, CASENT0623243], [1w, MGBPC, CASENT0623525], [1w, MCZ, CASENT0623244], [1w, MZSP, CASENT0623245], [1w, UCD, CASENT0623246], [1w, UNAM, CASENT0623247], [1dq, 1w, USNM, CASENT0622349], [1w, UVGC, CASENT0623077].</p></tp:treatment-sec><tp:treatment-sec sec-type="Worker diagnosis"><title>Worker diagnosis.</title><p>Integument mostly black; medium- to large-sized species (see HL, ML, PrW below); gaster with elongate anterior constriction; entire body almost completely smooth and shiny, with only some faint carinulae and punctae; anterior <!--PageBreak--><!--PageBreak-->clypeal margin with a median emargination; basal margin of mandible straight, without a basal notch or deep depression; eye relatively large (EL 0.16–0.20, REL 21–24), oval-shaped, with 9–10 ommatidia at greatest diameter; propodeal spines reduced to very small tubercles (PSL 0.10–0.13, PSI 0.9–1.0); gastral pilosity forming a layer of somewhat stout suberect setae, and a very sparse layer of short decumbent setae; frontal lobes of moderate width (FLD 0.19–0.22, FLI 24–26), not completely obscuring torular lobes in full-face view. <italic>Similar species</italic>: <italic><tp:taxon-name>Stenamma alas</tp:taxon-name></italic>, <italic><tp:taxon-name>Stenamma callipygium</tp:taxon-name></italic>, <italic><tp:taxon-name>Stenamma expolitum</tp:taxon-name></italic>.</p></tp:treatment-sec><tp:treatment-sec sec-type="Geographic range"><title>Geographic range.</title><p>Honduras.</p></tp:treatment-sec><tp:treatment-sec sec-type="Worker description"><title>Worker description.</title><p>(10 measured) HL 0.88–0.99 (0.94), HW 0.77–0.88 (0.86), FLD 0.19–0.22 (0.22), PCW 0.04–0.06 (0.04), SL 0.77–0.85 (0.83), EL 0.16–0.20 (0.18), ACL 0.66–0.71 (0.69), ML 1.19–1.32 (1.26), PrW 0.52–0.58 (0.55), PSL 0.10–0.13 (0.12), SDL 0.11–0.13 (0.11), PL 0.43–0.47 (0.45), PH 0.25–0.28 (0.27), PW 0.19–0.21 (0.20), PPL 0.27–0.31 (0.30), PPH 0.25–0.27 (0.26), PPW 0.25–0.28 (0.26), MFL 1.00–1.13 (1.08), MTL 0.77–0.87 (0.82), CI 87–92 (92), SI 94–101 (96), REL 21–24 (21), FLI 24–26 (25), PSI 0.9–1.0 (1.0), MFI 71–84 (80), ACI1 62–66 (63), ACI2 82–91 (83).</p><p>Medium- to large-sized species; general body color mostly black, with patches of dark brown; appendages black to orange-brown, lighter at extremities; setae dark brown; mandible with 6 teeth, but two teeth nearest basal tooth usually worn and indistinct; basal margin of mandible straight, without basal notch or deep depression; mandible mostly smooth and shining, with scattered piligerous punctae; anterior clypeal margin with a median emargination; median lobe of clypeus smooth and shiny, lacking carinae, remainder of clypeus smooth and shiny; posterior extension of clypeus between antennal insertions of moderate to wide width (PCW 0.04–0.06), sides slightly hourglass-shaped; frontal lobes of moderate width (FLD 0.19–022, FLI 24–26), not obscuring torular lobes in full-face view; head roughly oval-shaped, distinctly longer than broad (CI 87–92), with posterior margin slightly depressed medially; eye relatively large (EL 0.16–0.20, REL 21–24), roughly oval-shaped, with 9–10 ommatidia at greatest diameter; head almost completely smooth and shiny, with short faint longitudinal carinulae around midline of face near antennal lobes; scape relatively long (SI 94–101), just reaching posterior margin of head when laid back; scape surface smooth and shiny, except for scattered piligerous punctae; funiculus with a somewhat distinct antennal club; mesosoma almost completely smooth and shining, except for shallow furrows along metanotal grove, and scattered piligerous punctae; promesonotum in profile low-domed and asymmetrical, with the apex slightly anterior of midpoint; metanotal grove shallow, but distinct; propodeal spines reduced to small tubercles (PSL 0.10–0.13, PSI 0.9–1.0); petiole of moderate length (PL 0.43–0.47, PL/HW 0.52–0.57); petiolar node in profile nearly symmetrical, and of moderate height (PH/PL 0.57–0.60), dorsum smoothly rounded; postpetiole bulging and distinctly wider than petiole (PW/PPW 0.72–0.78), anterior face long and shield-like, posterior face short and truncate; petiole and postpetiole almost completely smooth and shining, with some faint punctae confined mostly to the ventral surfaces; gaster with an elongate anterior constriction and with faint dorsal <!--PageBreak-->striae, remainder of gaster smooth and shiny, except for piligerous punctae; most of body dorsum with a layer of moderately long and stout standing pilosity; scape with suberect to decumbent setae; gaster with a layer of suberect setae, and a very sparse layer of short decumbent setae; legs with mostly appressed setae, but some suberect setae on coxae and femoral venters.</p><fig id="F52" position="float" orientation="portrait"><label>Figure 52.</label><caption><p><italic><tp:taxon-name>Stenamma atribellum</tp:taxon-name></italic> holotype worker (CASENT0622351) <bold>A</bold> Profile <bold>B</bold> Face <bold>C</bold> Dorsum <bold>D </bold>Anterior clypeal margin in anterodorsal view <bold>E</bold> Gaster.</p></caption><graphic xmlns:xlink="http://www.w3.org/1999/xlink" xlink:href="ZooKeys-295-001-g052.jpg" position="float" orientation="portrait" xlink:type="simple"/></fig></tp:treatment-sec><tp:treatment-sec sec-type="Queen description"><title>Queen description.</title><p>(1 measured) HL 0.99, HW 0.89, FLD 0.24, PCW 0.06, SL 0.85, EL 0.26, ACL 0.72, ML 1.53, PrW 0.83, PSL 0.16, SDL 0.15, PL 0.58, PH 0.34, PW 0.25, PPL 0.35, PPH 0.32, PPW 0.33, MFL 1.16, MTL 0.89, CI 90, SI 95, REL 29, FLI 27, PSI 1.1, MFI 77, ACI1 62, ACI2 85.</p><p>Same as worker except for standard queen modifications and as follows: face with a few distinct carinulae extending from frontal lobes to ocelli; mesoscutum, near posterior margin, and scutellum, with some longitudinal carinulae/rugulae.</p><fig id="F53" position="float" orientation="portrait"><label>Figure 53.</label><caption><p><italic><tp:taxon-name>Stenamma atribellum</tp:taxon-name></italic> paratype queen (CASENT0622349) <bold>A</bold> Profile <bold>B</bold> Face <bold>C</bold> Dorsum.</p></caption><graphic xmlns:xlink="http://www.w3.org/1999/xlink" xlink:href="ZooKeys-295-001-g053.jpg" position="float" orientation="portrait" xlink:type="simple"/></fig></tp:treatment-sec><tp:treatment-sec sec-type="Male"><title>Male.</title><p>Unknown.</p><!--PageBreak--></tp:treatment-sec><tp:treatment-sec sec-type="Biology"><title>Biology.</title><p>This species is a cloud forest specialist ranging from 1550–2030 m elevation, and is known from one leaf litter sample and one nest collection. The nest was collected underneath the bark of a large log in cloud forest near the edge of dwarf forest. The entire nest was not censused, but it was relatively large, with at least 100 workers, a single queen and brood.</p></tp:treatment-sec><tp:treatment-sec sec-type="Comments"><title>Comments.</title><p><italic><tp:taxon-name>Stenamma atribellum</tp:taxon-name></italic> is a distinctive species that should not be confused with any other MAC species. Molecular phylogenetic data show that it is sister to <italic><tp:taxon-name>Stenamma callipygium</tp:taxon-name></italic>, which is the only other <italic><tp:taxon-name>Stenamma</tp:taxon-name></italic> species to have an elongate anterior gastral constriction (Branstetter unpublished data). This character joins <italic><tp:taxon-name>Stenamma atribellum</tp:taxon-name></italic> and <italic><tp:taxon-name>Stenamma callipygium</tp:taxon-name></italic> in the <italic>atribellum</italic> species group. <italic><tp:taxon-name>Stenamma atribellum</tp:taxon-name></italic> can be separated from <italic><tp:taxon-name>Stenamma callipygium</tp:taxon-name></italic> by its completely smooth and shiny sculpture and emarginate anterior clypeal margin. Furthermore, these species have not been collected in sympatry and both appear to be narrow endemics.</p><p><italic><tp:taxon-name>Stenamma atribellum</tp:taxon-name></italic> might be confused with the superficially similar <italic><tp:taxon-name>Stenamma alas</tp:taxon-name></italic> and <italic><tp:taxon-name>Stenamma expolitum</tp:taxon-name></italic>, which are both mostly smooth and shiny. However, these latter species do not have the anterior constriction of the gaster elongate and they tend to have more facial sculpture (especially in <italic><tp:taxon-name>Stenamma alas</tp:taxon-name></italic>). These species are also geographically separated from each another.</p></tp:treatment-sec><tp:treatment-sec sec-type="Material examined"><title>Material examined.</title><p><bold>HONDURAS:</bold> <bold><italic>Cortés</italic></bold>: Parque Nacional Cusuco, <named-content xmlns:xlink="http://www.w3.org/1999/xlink" content-type="dwc:verbatimCoordinates" xlink:type="simple">15.50739°N, 88.23373°W</named-content>, 2030m, 3 Jun 2010 (M. G. Branstetter); 25km N Cofradia, PN Cusuco, [ca. <named-content xmlns:xlink="http://www.w3.org/1999/xlink" content-type="dwc:verbatimCoordinates" xlink:type="simple">15.497°N, 88.227°W</named-content>], 1550m, 26 Aug 1994 (S. &amp; J. Peck).</p></tp:treatment-sec><tp:treatment-sec><!--Section generated to contain objects referenced in tp:taxon-treatment.--><fig id="F50" position="float" orientation="portrait"><label>Figure 50.</label><caption><p>Distribution map of <italic><tp:taxon-name>Stenamma alas</tp:taxon-name></italic> (circles), <italic><tp:taxon-name>Stenamma andersoni</tp:taxon-name></italic> (squares), and <italic><tp:taxon-name>Stenamma atribellum</tp:taxon-name></italic> (triangles).</p></caption><graphic xmlns:xlink="http://www.w3.org/1999/xlink" xlink:href="ZooKeys-295-001-g050.jpg" position="float" orientation="portrait" xlink:type="simple"/></fig></tp:treatment-sec></tp:taxon-treatment>
