# Supplementary material for: Revision of the Middle American clade of the ant genus Stenamma Westwood (Hymenoptera, Formicidae, Myrmicinae)
Source: Zookeys. 2013 Apr 24;(295):1–277. doi: 10.3897/zookeys.295.4905 (PMC3677376; doi:10.3897/zookeys.295.4905)
Supplement: XML Treatment for Stenamma callipygium [file zookeys.295.4905-treatment5.xml]

<!DOCTYPE tp:taxon-treatment
  PUBLIC "-//TaxonX//DTD Taxonomic Treatment Publishing DTD v0 20100105//EN" "tax-treatment-NSO.dtd">
<tp:taxon-treatment xmlns:tp="http://www.plazi.org/taxpub"><tp:treatment-meta><mixed-citation publication-type="journal"><person-group><name><surname>Branstetter</surname><given-names>Michael G.</given-names></name></person-group><article-title>Revision of the Middle American clade of the ant genus 
                    <italic><tp:taxon-name>Stenamma</tp:taxon-name></italic> Westwood (Hymenoptera, Formicidae, Myrmicinae)</article-title><source>Zookeys</source><day>24</day><month>4</month><year>2013</year><volume>2013</volume><issue>295</issue><fpage>1</fpage><lpage>277</lpage><pub-id pub-id-type="doi">10.3897/zookeys.295.4905</pub-id></mixed-citation></tp:treatment-meta><tp:nomenclature><tp:taxon-name>
                        <tp:taxon-name-part taxon-name-part-type="genus">Stenamma</tp:taxon-name-part>
                        <tp:taxon-name-part taxon-name-part-type="species">callipygium</tp:taxon-name-part>
                    <object-id xmlns:xlink="http://www.w3.org/1999/xlink" xlink:type="simple">urn:lsid:zoobank.org:act:A948932E-F687-4A9B-8772-DC26DEE8603A</object-id>
								<object-id xmlns:xlink="http://www.w3.org/1999/xlink" xlink:type="simple">http://species-id.net/wiki/Stenamma_callipygium</object-id>
								</tp:taxon-name><tp:taxon-status xmlns:xlink="http://www.w3.org/1999/xlink" xlink:type="simple">sp. n.</tp:taxon-status><xref ref-type="fig" rid="F58">Worker: Figure 58</xref><xref ref-type="fig" rid="F59">; Queen: Figure 59</xref><xref ref-type="fig" rid="F60">; Map: Figure 60</xref><tp:nomenclature-citation-list><tp:nomenclature-citation><tp:taxon-name>Stenamma</tp:taxon-name><comment> mgb24 Branstetter, 2012: phylogeny.</comment></tp:nomenclature-citation></tp:nomenclature-citation-list></tp:nomenclature><tp:treatment-sec sec-type="Type material"><title>Type material.</title><p><italic>Holotype worker</italic>. GUATEMALA: Baja Verapaz, Biotopo Quetzal, <named-content xmlns:xlink="http://www.w3.org/1999/xlink" content-type="dwc:verbatimCoordinates" xlink:type="simple">15.21329°N, 90.21516°W</named-content> ±110m, 1715m, 8 May 2009, cloud forest, beating vegetation (LLAMA, collection Go-B-02-1-02) [USNM, specimen CASENT0606207]. <italic>Paratypes</italic>: same data as holotype [1w, CAS, CASENT0606206]; same data but (LLAMA, Go-B-02-1-01) [1w, MCZ, CASENT0606203]; <named-content xmlns:xlink="http://www.w3.org/1999/xlink" content-type="dwc:verbatimCoordinates" xlink:type="simple">15.21227°N, 90.21430°W</named-content> ±50m, 1750m, 7 May 2008 (LLAMA, Wa-B-02-1-37) [1w, MGBPC, CASENT0604923]; <named-content xmlns:xlink="http://www.w3.org/1999/xlink" content-type="dwc:verbatimCoordinates" xlink:type="simple">15.21278°N, 90.21552°W</named-content> ±10m, 1720m, 7–10 May 2009 (LLAMA, Ft-B-02-1-01) [1w, UCD, CASENT0606227]; <named-content xmlns:xlink="http://www.w3.org/1999/xlink" content-type="dwc:verbatimCoordinates" xlink:type="simple">15.21202°N, 90.21653°W</named-content> ±207m, 1735m, 8 May 2009 (LLAMA, Ba-B-02-1-07-05) [1dq, USNM, CASENT0603928]; GUATEMALA: Baja Verapaz, Ranchito El Quetzal, <named-content xmlns:xlink="http://www.w3.org/1999/xlink" content-type="dwc:verbatimCoordinates" xlink:type="simple">15.21508°N, 90.22003°W</named-content>, 1700m, 20 Sep 2008 (R. S. Anderson, RSA2008-139) [1w, UVGC, CASENT0606095].</p><!--PageBreak--></tp:treatment-sec><tp:treatment-sec sec-type="Worker diagnosis"><title>Worker diagnosis.</title><p>Integument mostly black; medium-sized species (see HL, ML, PrW below); gaster with an elongate anterior constriction, with anterolateral margins of gaster forming hard shoulder-like angles (best viewed dorsally); median lobe of the <!--PageBreak-->clypeus projecting out over mandibles, forming a well-defined, blunt apex; basal margin of mandible sinuous, but without a basal notch or deep depression; basal third of mandible distinctly attenuated (dorsoventrally thinned); face with dense fan of carinulae extending to posterior and lateral margins of head; eye large (EL 0.14–0.19, REL 20–24), oval-shaped, with 9–10 ommatidia at greatest diameter; propodeal spines tuberculate (PSL 0.08–0.10, PSI 1.0–1.4); setae on gastral tergites moderately long and sparse, mostly suberect; frontal lobes of moderate width (FLD 0.16–0.21, FLI 22–27), not covering torular lobes in full-face view. <italic>Similar species</italic>: <italic><tp:taxon-name>Stenamma atribellum</tp:taxon-name></italic>.</p></tp:treatment-sec><tp:treatment-sec sec-type="Geographic range"><title>Geographic range.</title><p>Guatemala.</p></tp:treatment-sec><tp:treatment-sec sec-type="Worker description"><title>Worker description.</title><p>(10 measured) HL 0.69–0.93 (0.85), HW 0.60–0.90 (0.82), FLD 0.16–0.21 (0.20), PCW 0.03–0.06 (0.05), SL 0.59–0.78 (0.75), EL 0.14–0.19 (0.18), ACL 0.55–0.66 (0.65), ML 0.93–1.23 (1.13), PrW 0.41–0.56 (0.51), PSL 0.08–0.10 (0.10), SDL 0.06–0.10 (0.10), PL 0.30–0.42 (0.38), PH 0.19–0.26 (0.24), PW 0.41–0.56 (0.51), PPL 0.20–0.27 (0.27), PPH 0.19–0.26 (0.24), PPW 0.21–0.32 (0.28), MFL 0.71–0.98 (0.93), MTL 0.55–0.77 (0.73), CI 86–97 (96), SI 86–98 (91), REL 20–24 (21), FLI 22–27 (24), PSI 1.0–1.4 (1.0), MFI 84–92 (89), ACI1 62–68 (63), ACI2 84–94 (87).</p><p>Medium-sized species; general body color black to dark brown, with appendages brown to orange-brown; setae dark brown; mandible with 6–7 teeth, consisting of 3–4 distinct apical teeth, an indistinct basal tooth, and 2–3 inner denticles; basal third of mandible distinctly attenuated (dorsoventrally thinned), with masticatory and basal margins somewhat elongated, attenuated section bordered by an oblique carina; basal margin of mandible sinuous, but without a basal notch or distinct depression; mandible surface mostly smooth and shiny, with scattered piligerous punctae; anterior clypeal margin reduced and mostly hidden underneath the median lobe; median lobe of clypeus projecting out over mandibles, forming a well-defined, blunt apex (almost tooth-like), clypeal carinae absent, remainder of clypeus mostly smooth and shiny; posterior extension of clypeus between antennal insertions of moderate to wide width (PCW 0.03–0.06), sides subparallel; frontal lobes of moderate width (FLD 0.16–0.21, FLI 22–27), but not completely obscuring torular lobes in full-face view; head usually robust and somewhat heart-shaped (CI 86–97), with posterior margin broadly depressed medially; eye large (EL 0.14–0.19, REL20–24), oval-shaped, with 9–10 ommatidia at greatest diameter; face densely sculptured with a fan of longitudinal carinulae that extend to the posterior and lateral margins, area between eye and antennal insertion with shorter irregular rugulae, interstices near lateral margins faintly punctate; scape of moderate length (SI 86–98), just reaching posterior margin of head when laid back; scape surface mostly smooth and shiny, with scattered piligerous punctae and a few striations; flagellum with somewhat distinct 4-segmented antennal club; side and anterior half of pronotum mostly smooth and shiny, with a few scattered rugulae; remainder of promesonotal dorsum longitudinally carinate; mesopleuron and side of propodeum with scattered rugulae and faint punctae; propodeal dorsum and declivity with transverse carinae; promesonotum in profile low-domed and somewhat asymmetrical, with apex occurring anterior of midpoint and the anterior slope longer <!--PageBreak-->and steeper than posterior slope; metanotal grove present, somewhat shallow; propodeal spines forming small, but sharp tubercles (PSL 0.08–0.10, PSI 1.0–1.4); petiole of moderate length and form (PL/HW 0.44–0.51); petiolar node in profile somewhat small (PH/PL 0.61–0.67), gently rounded to subquadrate, and slightly angled posteriad, anterior slope distinctly longer than posterior slope; postpetiole bulging, distinctly wider than petiole (PW/PPW 0.60–0.71), and anterior gastral constriction (most noticeable in dorsal view), anterior face of node in profile long and shield-like, posterior face truncate; anterior faces of petiolar and postpetiolar nodes smooth and shiny, posterior faces with a few rugulae and punctae; ventral surface of waist segments faintly punctate; anterior constriction of gaster distinctly elongate and with elongate dorsal striae; gaster in dorsal view with shoulder-like anterolateral corners where anterior constriction begins; remainder of gaster mostly smooth and shiny, with scattered piligerous punctae; most of body dorsum with long standing pilosity; setae on scape <!--PageBreak-->subdecumbent to appressed, of roughly uniform length; gastral pilosity somewhat stout and mostly forming a sparse layer of suberect to subdecumbent setae; setae on legs mostly decumbent to appressed, with suberect setae on coxae and femoral venters.</p><fig id="F58" position="float" orientation="portrait"><label>Figure 58.</label><caption><p><italic><tp:taxon-name>Stenamma callipygium</tp:taxon-name></italic> holotype worker (CASENT0606207) <bold>A</bold> Profile <bold>B</bold> Face <bold>C</bold> Dorsum <bold>D </bold>Anterior clypeal margin in anterodorsal view <bold>E</bold> Gaster.</p></caption><graphic xmlns:xlink="http://www.w3.org/1999/xlink" xlink:href="ZooKeys-295-001-g058.jpg" position="float" orientation="portrait" xlink:type="simple"/></fig></tp:treatment-sec><tp:treatment-sec sec-type="Queen description"><title>Queen description.</title><p>(1 measured) HL 0.88, HW 0.81, FLD 0.21, PCW 0.05, SL 0.77, EL 0.25, ACL 0.68, ML 1.38, PrW 0.76, PSL 0.14, SDL 0.12, PL 0.50, PH 0.29, PW 0.21, PPL 0.27, PPH 0.29, PPW 0.35, MFL 0.98, MTL 0.80, CI 92, SI 95, REL 30, FLI 26, PSI 1.2, MFI 83, ACI1 64, ACI2 88.</p><p>Same as worker except for standard queen modifications and as follows: mesosoma almost completely carinulate, only mesopleuron mostly smooth; pronotum with transverse carinulae; pronotum with transverse carinulae that wrap around entire surface; mesoscutum and scutellum with longitudinal carinae; anterior of mesoscutum with a short narrow strip of smooth surface from which carinulae arise; gastral setae slightly more dense.</p><fig id="F59" position="float" orientation="portrait"><label>Figure 59.</label><caption><p><italic><tp:taxon-name>Stenamma callipygium</tp:taxon-name></italic> paratype queen (CASENT0603928) <bold>A</bold> Profile <bold>B</bold> Face <bold>C</bold> Dorsum.</p></caption><graphic xmlns:xlink="http://www.w3.org/1999/xlink" xlink:href="ZooKeys-295-001-g059.jpg" position="float" orientation="portrait" xlink:type="simple"/></fig></tp:treatment-sec><tp:treatment-sec sec-type="Male"><title>Male.</title><p>Unknown.</p></tp:treatment-sec><tp:treatment-sec sec-type="Biology"><title>Biology.</title><p><italic><tp:taxon-name>Stenamma callipygium</tp:taxon-name></italic> has been collected by sifting leaf litter, beating vegetation and baiting with cookie bait. In addition, a single worker was found in a flight intercept trap placed underneath a Malaise trap. This species is a cloud forest specialist known from 1630–1750 m elevation. Very few <italic><tp:taxon-name>Stenamma</tp:taxon-name></italic> species are known from beating samples, suggesting that this species may nest or at least forage arboreally. The diversity of collecting methods that have retrieved this species suggests <!--PageBreak-->that it is an active forager. It is surprising, however, that out of the over 100 leaf litter samples collected at the Biotopo Quetzal by the LLAMA project, only one sample had <italic><tp:taxon-name>Stenamma callipygium</tp:taxon-name></italic>.</p><p>The oddly shaped clypeus and mandible of this species is unique within <italic><tp:taxon-name>Stenamma</tp:taxon-name></italic> and begs for explanation. Most likely the projecting clypeal tooth is used for the capture or maceration of a specific prey type.</p></tp:treatment-sec><tp:treatment-sec sec-type="Comments"><title>Comments.</title><p><italic><tp:taxon-name>Stenamma callipygium</tp:taxon-name></italic> and <italic><tp:taxon-name>Stenamma atribellum</tp:taxon-name></italic> are sister species and make up the <italic>atribellum</italic> species group. The diagnostic character state of this group is the elongate gastral constriction. <italic><tp:taxon-name>Stenamma callipygium</tp:taxon-name></italic> is easy to distinguish from <italic><tp:taxon-name>Stenamma atribellum</tp:taxon-name></italic> by its median clypeal tooth and carinulate sculpture.</p></tp:treatment-sec><tp:treatment-sec sec-type="Material examined"><title>Material examined.</title><p><bold>GUATEMALA:</bold> <bold><italic>Baja Verapaz</italic></bold>: Biotopo Quetzal, <named-content xmlns:xlink="http://www.w3.org/1999/xlink" content-type="dwc:verbatimCoordinates" xlink:type="simple">15.21329°N, 90.21516°W</named-content>, 1715m, 8 May 2009 (LLAMA); Biotopo Quetzal, <named-content xmlns:xlink="http://www.w3.org/1999/xlink" content-type="dwc:verbatimCoordinates" xlink:type="simple">15.21227°N, 90.21430°W</named-content>, 1750m, 7 May 2009 (LLAMA); Ranchito El Quetzal, <named-content xmlns:xlink="http://www.w3.org/1999/xlink" content-type="dwc:verbatimCoordinates" xlink:type="simple">15.21508°N, 90.22003°W</named-content>, 1700m, 20 Sep 2008 (R. S. Anderson); 4.5km E Purulhá, [ca. <named-content xmlns:xlink="http://www.w3.org/1999/xlink" content-type="dwc:verbatimCoordinates" xlink:type="simple">15.226°N, 90.200°W</named-content>], 1630m, 21 May 1991 (R. S. Anderson); 7.3km E Purulhá, [ca. <named-content xmlns:xlink="http://www.w3.org/1999/xlink" content-type="dwc:verbatimCoordinates" xlink:type="simple">15.2667°N, 90.132°W</named-content>], 1700m, 19 May 1991 (R. S. Anderson).</p><fig id="F60" position="float" orientation="portrait"><label>Figure 60.</label><caption><p>Distribution map of <italic><tp:taxon-name>Stenamma callipygium</tp:taxon-name></italic> (circles) and <italic><tp:taxon-name>Stenamma catracho</tp:taxon-name></italic> (squares).</p></caption><graphic xmlns:xlink="http://www.w3.org/1999/xlink" xlink:href="ZooKeys-295-001-g060.jpg" position="float" orientation="portrait" xlink:type="simple"/></fig></tp:treatment-sec></tp:taxon-treatment>
