# Supplementary material for: Revision of the Middle American clade of the ant genus Stenamma Westwood (Hymenoptera, Formicidae, Myrmicinae)
Source: Zookeys. 2013 Apr 24;(295):1–277. doi: 10.3897/zookeys.295.4905 (PMC3677376; doi:10.3897/zookeys.295.4905)
Supplement: XML Treatment for Stenamma cusuco [file zookeys.295.4905-treatment9.xml]

<!DOCTYPE tp:taxon-treatment
  PUBLIC "-//TaxonX//DTD Taxonomic Treatment Publishing DTD v0 20100105//EN" "tax-treatment-NSO.dtd">
<tp:taxon-treatment xmlns:tp="http://www.plazi.org/taxpub"><tp:treatment-meta><mixed-citation publication-type="journal"><person-group><name><surname>Branstetter</surname><given-names>Michael G.</given-names></name></person-group><article-title>Revision of the Middle American clade of the ant genus 
                    <italic><tp:taxon-name>Stenamma</tp:taxon-name></italic> Westwood (Hymenoptera, Formicidae, Myrmicinae)</article-title><source>Zookeys</source><day>24</day><month>4</month><year>2013</year><volume>2013</volume><issue>295</issue><fpage>1</fpage><lpage>277</lpage><pub-id pub-id-type="doi">10.3897/zookeys.295.4905</pub-id></mixed-citation></tp:treatment-meta><tp:nomenclature><tp:taxon-name>
                        <tp:taxon-name-part taxon-name-part-type="genus">Stenamma</tp:taxon-name-part>
                        <tp:taxon-name-part taxon-name-part-type="species">cusuco</tp:taxon-name-part>
                    <object-id xmlns:xlink="http://www.w3.org/1999/xlink" xlink:type="simple">urn:lsid:zoobank.org:act:C2EF644D-B275-46A5-A2A7-323451BC17B9</object-id>
								<object-id xmlns:xlink="http://www.w3.org/1999/xlink" xlink:type="simple">http://species-id.net/wiki/Stenamma_cusuco</object-id>
								</tp:taxon-name><tp:taxon-status xmlns:xlink="http://www.w3.org/1999/xlink" xlink:type="simple">sp. n.</tp:taxon-status><xref ref-type="fig" rid="F72">Worker: Figure 72</xref><xref ref-type="fig" rid="F73">; Queen: Figure 73</xref><xref ref-type="fig" rid="F67">; Map: Figure 67</xref><tp:nomenclature-citation-list><tp:nomenclature-citation><tp:taxon-name>Stenamma</tp:taxon-name><comment> mgb66 Branstetter, 2012: phylogeny.</comment></tp:nomenclature-citation></tp:nomenclature-citation-list></tp:nomenclature><tp:treatment-sec sec-type="Type material"><title>Type material.</title><p><italic>Holotype worker</italic>. HONDURAS, Cortés: Parque Nacional Cusuco, <named-content xmlns:xlink="http://www.w3.org/1999/xlink" content-type="dwc:verbatimCoordinates" xlink:type="simple">15.48965°N, 88.23383°W</named-content> ±35m, 1300m, 31 May 2010, mesophyll forest, ex sifted leaf litter (LLAMA, collection Wm-C-06-1-04) [USNM, specimen CASENT0622137]. <italic>Paratypes</italic>: same data as holotype [1w, CAS, CASENT0623296], [1w, EAPZ, CASENT0623297], [1w, ECOSCE, CASENT0623298], [1w, <!--PageBreak-->FMNH, CASENT0623299], [1w, INBio, CASENT0623300], [1w, LACM, CASENT0623301], [1dq, 1w, MCZ, CASENT0623295, CASENT0623302], [1w, MZSP, CASENT0623303], [1dq, 1w, USNM, CASENT0622136, CASENT0622138]; same data but <named-content xmlns:xlink="http://www.w3.org/1999/xlink" content-type="dwc:verbatimCoordinates" xlink:type="simple">15.48940°N, 88.23598°W</named-content> ±20m, 1290m, 30 May 2010 (LLAMA, Wa-C-06-2-07) [1w, UCD, CASENT0621743], [1w, UNAM, CASENT0621741], [1w, UVGC, CASENT0621742]; <named-content xmlns:xlink="http://www.w3.org/1999/xlink" content-type="dwc:verbatimCoordinates" xlink:type="simple">15.49037°N, 88.23402°W</named-content> ±40m, 1330m, 31 May 2010 (LLAMA, Wm-C-06-1-07) [1w, JTLC, CASENT0623538], [1w, MGBPC, CASENT0623539].</p></tp:treatment-sec><tp:treatment-sec sec-type="Worker diagnosis"><title>Worker diagnosis.</title><p>Integument mostly red-black; small- to medium-sized species (see HL, ML, and PrW below); anterior clypeal margin in full-face view, with three projecting teeth, two well-defined sharp outer teeth, and a blunt central tooth, formed by a projecting median clypeal lobe; anterior clypeal margin underneath median clypeal lobe with two blunt teeth; basal margin of mandible sinuous, with a distinct basal depression, but no basal tooth; frontal lobes markedly expanded (FLD 0.19–0.22, FLI 24–26), completely obscuring the torular lobes in full-face view; eye of moderate size (EL 0.09–0.11, REL 14–17), with 5–6 ommatidia at greatest diameter; propodeal spines present and of moderate length (PSL 0.16–0.19, PSI 1.8–2.2); gastral setae short, and clearly bilayered, with a layer of suberect setae, and a layer of slightly shorter but denser subdecumbent setae;. <italic>Similar species</italic>: <italic><tp:taxon-name>Stenamma catracho,</tp:taxon-name></italic> <italic><tp:taxon-name>Stenamma hojarasca</tp:taxon-name></italic>, <italic><tp:taxon-name>Stenamma ochrocnemis</tp:taxon-name></italic>.</p></tp:treatment-sec><tp:treatment-sec sec-type="Geographic range"><title>Geographic range.</title><p>Honduras.</p></tp:treatment-sec><tp:treatment-sec sec-type="Worker description"><title>Worker description.</title><p>(5 measured) HL 0.74–0.80 (0.78), HW 0.63–0.69 (0.66), FLD 0.24–0.26 (0.26), PCW 0.02–0.03 (0.03), SL 0.54–0.59 (0.59), EL 0.09–0.11 (0.10), ACL 0.54–0.57 (0.57), ML 0.88–0.97 (0.94), PrW 0.45–0.49 (0.48), PSL 0.16–0.19 (0.18), SDL 0.08–0.10 (0.09), PL 0.34–0.37 (0.37), PH 0.18–0.20 (0.20), PW 0.14–0.16 (0.16), PPL 0.18–0.20 (0.20), PPH 0.16–0.19 (0.19), PPW 0.19–0.20 (0.20), MFL 0.60–0.64 (0.63), MTL 0.50–0.52 (0.51), CI 83–87 (86), SI 84–89 (89), REL 14–17 (15), FLI 36–39 (39), PSI 1.8–2.2 (2.1), MFI 104–111 (106), ACI1 66–68 (67), ACI2 96–100 (96).</p><p>Small- to medium-sized species; general body color red black, with patches of brown on gaster; mandibles and appendages lighter, mostly brown to orange-brown; setae pale golden brown; mandible usually with 6 teeth, sometimes with 1–2 small denticles, basal tooth well-defined; basal margin of mandible sinuous, with a distinct basal depression, but no basal tooth; mandible mostly smooth and shiny, with scattered piligerous punctae and basal striae; anterior clypeal margin in full-face view, with three projecting teeth, two well-defined outer teeth, and a more blunt central tooth, formed from a projecting median clypeal lobe; anterior clypeal margin underneath median clypeal lobe with two blunt teeth (only visible with mandibles open and from an anterodorsal view); median clypeal lobe surface usually with a single median longitudinal carinula and a variable number of irregular foveolae, remainder of clypeus smooth and shiny; posterior extension of clypeus between antennal insertions hour<!--PageBreak--><!--PageBreak-->glass-shaped, with middle of hourglass narrow (PCW 0.02–0.03); frontal lobes noticeably expanded (FLD 0.19–0.22, FLI 24–26), completely obscuring the torular lobes in full-face view; head roughly oval-shaped (CI 83–87), posterior margin with a slight median depression; eye of moderate size (EL 0.09–0.11, REL 14–17), oval-shaped, with 5–6 ommatidia at greatest diameter; head strongly rugoreticulate (not quite foveate), with a few short costae extending back from the frontal lobes and posterior clypeal extension; scape somewhat short (SI 84–89), not reaching posterior margin of head when laid back; scape surface shiny, but somewhat rough, with scattered piligerous punctae, punctulae, and fine striae; flagellum with a somewhat distinct 4-segmented antennal club; mesosoma mostly strongly rugose to rugoreticulate, with finer reticulae, becoming punctae, on pronotal side and anepisternum, rugae near anterior margin of pronotal dorsum usually with a transverse orientation; propodeal dorsum and declivity with transverse carinulae; promesonotum in profile low-domed and roughly symmetrical, but anterior declivity somewhat shorter and steeper; metantoal grove well-demarcated, of moderate width and depth; anterodorsal margin of propodeum with a small welt; propodeal spines present and of moderate length (PSL 0.16–0.19, PSI 1.8–2.2); petiole appearing of moderate length (PL/HW 0.52–0.55); petiolar node relatively small (PH/PL 0.53–0.56), domed, but slightly asymmetrical in profile, with the anterior face longer and more sloping than posterior face; postpetiole subspherical, without a prominent dorsal node; anterior faces of petiolar and postpetiolar nodes smooth and shiny, anterior and lateral sides with a variable number of rugulae and faint punctae; ventral surfaces of waist segments punctate; most of body dorsum with short standing pilosity; setae on scape mostly subdecumbent; gastral setae short, and clearly bilayered, with a layer of suberect setae, and a layer of slightly shorter but denser subdecumbent setae; setae on legs mostly appressed with some suberect setae on coxae and femoral venters.</p><fig id="F72" position="float" orientation="portrait"><label>Figure 72.</label><caption><p><italic><tp:taxon-name>Stenamma cusuco</tp:taxon-name></italic> holotype worker (CASENT0622137) <bold>A</bold> Profile <bold>B</bold> Face <bold>C</bold> Dorsum <bold>D</bold> Anterior clypeal margin in anterodorsal view <bold>E</bold> Gaster.</p></caption><graphic xmlns:xlink="http://www.w3.org/1999/xlink" xlink:href="ZooKeys-295-001-g072.jpg" position="float" orientation="portrait" xlink:type="simple"/></fig></tp:treatment-sec><tp:treatment-sec sec-type="Queen description"><title>Queen description.</title><p> (1 measured) HL 0.78, HW 0.71, FLD 0.26, PCW 0.04, SL 0.59, EL 0.17, ACL 0.57, ML 1.10, PrW 0.63, PSL 0.21, SDL 0.12, PL 0.41, PH 0.22, PW 0.18, PPL 0.22, PPH 0.21, PPW 0.18, MFL 0.66, MTL 0.55, CI 90, SI 84, REL 24, FLI 37, PSI 1.8, MFI 107, ACI1 66, ACI2 97.</p><p>Same as worker except for standard queen modifications and as follows: pronotum with transverse rugae/rugoreticulae; mesoscutum more rugose than rugoreticulate, with rugae longitudinal in orientation; scutellum with a central patch of smooth cuticle surrounded by longitudinal rugae; mesopleuron partly smooth and shiny.</p><fig id="F73" position="float" orientation="portrait"><label>Figure 73.</label><caption><p><italic><tp:taxon-name>Stenamma cusuco</tp:taxon-name></italic> paratype queen (CASENT0622136) <bold>A</bold> Profile <bold>B</bold> Face <bold>C</bold> Dorsum.</p></caption><graphic xmlns:xlink="http://www.w3.org/1999/xlink" xlink:href="ZooKeys-295-001-g073.jpg" position="float" orientation="portrait" xlink:type="simple"/></fig></tp:treatment-sec><tp:treatment-sec sec-type="Male"><title>Male.</title><p>Unknown.</p></tp:treatment-sec><tp:treatment-sec sec-type="Biology"><title>Biology.</title><p>This species has been collected from only a few samples of sifted leaf litter from the forest floor. It inhabits montane wet forest from approximately 1200–1400 m elevation. The shape of the anterior margin of the clypeus is unique among <italic><tp:taxon-name>Stenamma</tp:taxon-name></italic> species. Most peculiar is the strongly projecting median lobe, which forms a tooth-like protuberance. This trait probably correlates with diet specialization, but nothing is known yet about prey choice in this species.</p></tp:treatment-sec><tp:treatment-sec sec-type="Comments"><title>Comments.</title><p>The structure of the clypeus is unique among known <italic><tp:taxon-name>Stenamma</tp:taxon-name></italic> species. Thus, <italic><tp:taxon-name>Stenamma cusuco</tp:taxon-name></italic> should not be confused with any other species.</p><p><!--PageBreak-->Although support values are low, molecular phylogenetic results indicate that <italic><tp:taxon-name>Stenamma cusuco</tp:taxon-name></italic> belongs to a clade that includes <italic><tp:taxon-name>Stenamma hojarasca</tp:taxon-name></italic> and <italic><tp:taxon-name>Stenamma ochrocnemis</tp:taxon-name></italic> (Branstetter unpublished data).</p></tp:treatment-sec><tp:treatment-sec sec-type="Material examined"><title>Material examined.</title><p>See type material.</p></tp:treatment-sec><tp:treatment-sec><!--Section generated to contain objects referenced in tp:taxon-treatment.--><fig id="F67" position="float" orientation="portrait"><label>Figure 67.</label><caption><p>Distribution map of <italic><tp:taxon-name>Stenamma connectum</tp:taxon-name></italic> (circles) and <italic><tp:taxon-name>Stenamma cusuco</tp:taxon-name></italic> (squares).</p></caption><graphic xmlns:xlink="http://www.w3.org/1999/xlink" xlink:href="ZooKeys-295-001-g067.jpg" position="float" orientation="portrait" xlink:type="simple"/></fig></tp:treatment-sec></tp:taxon-treatment>
