# Supplementary material for: Revision of the Middle American clade of the ant genus Stenamma Westwood (Hymenoptera, Formicidae, Myrmicinae)
Source: Zookeys. 2013 Apr 24;(295):1–277. doi: 10.3897/zookeys.295.4905 (PMC3677376; doi:10.3897/zookeys.295.4905)
Supplement: XML Treatment for Stenamma diversum [file zookeys.295.4905-treatment10.xml]

<!DOCTYPE tp:taxon-treatment
  PUBLIC "-//TaxonX//DTD Taxonomic Treatment Publishing DTD v0 20100105//EN" "tax-treatment-NSO.dtd">
<tp:taxon-treatment xmlns:tp="http://www.plazi.org/taxpub"><tp:treatment-meta><mixed-citation publication-type="journal"><person-group><name><surname>Branstetter</surname><given-names>Michael G.</given-names></name></person-group><article-title>Revision of the Middle American clade of the ant genus 
                    <italic><tp:taxon-name>Stenamma</tp:taxon-name></italic> Westwood (Hymenoptera, Formicidae, Myrmicinae)</article-title><source>Zookeys</source><day>24</day><month>4</month><year>2013</year><volume>2013</volume><issue>295</issue><fpage>1</fpage><lpage>277</lpage><pub-id pub-id-type="doi">10.3897/zookeys.295.4905</pub-id></mixed-citation></tp:treatment-meta><tp:nomenclature><tp:taxon-name>
                        <tp:taxon-name-part taxon-name-part-type="genus">Stenamma</tp:taxon-name-part>
                        <tp:taxon-name-part taxon-name-part-type="species">diversum</tp:taxon-name-part>
                    <object-id xmlns:xlink="http://www.w3.org/1999/xlink" xlink:type="simple">http://species-id.net/wiki/Stenamma_diversum</object-id>
								</tp:taxon-name><tp:taxon-authority>Mann</tp:taxon-authority><xref ref-type="fig" rid="F74">Worker: Figure 74</xref><xref ref-type="fig" rid="F75">; Queen: Figure 75A–D</xref><xref ref-type="fig" rid="F75">, Male: Figure 75E–G</xref><xref ref-type="fig" rid="F76">; Map: Figure 76</xref><tp:nomenclature-citation-list><tp:nomenclature-citation><tp:taxon-name>Stenamma diversum</tp:taxon-name><comment> Mann, 1922: 20. Lectotype worker (<bold>here designated</bold>): HONDURAS, [Atlántida]: Lombardia, [ca. <named-content xmlns:xlink="http://www.w3.org/1999/xlink" content-type="dwc:verbatimCoordinates" xlink:type="simple">15.567°N, 87.283°W</named-content>], Feb-Mar 1920, col<!--PageBreak-->lected beneath a stone (W. M. Mann) (USNM, Cotype No. 24447, specimen CASENT0194018) [examined]. Smith, 1962: 33, worker description. Branstetter, 2009: worker images. Branstetter, 2012: phylogeny.</comment></tp:nomenclature-citation></tp:nomenclature-citation-list></tp:nomenclature><tp:treatment-sec sec-type="Worker diagnosis"><title>Worker diagnosis.</title><p>Integument mostly black and shining; medium-sized species (see HL, ML, PrW below); head mostly smooth and shiny; mesosoma reticulately costate to coarsely rugoreticulate; propodeal spines long and robust (PSL 0.28–0.34, PSI 3.0-3.7); frontal lobes dorsolaterally expanded, obscuring the torular lobes in full-face view (FLD 0.25-0.29, FLI 35-38); eye of moderate to large size (EL 0.11–0.15, REL 16–20), oval-shaped, with 7–9 ommatidia at greatest diameter; anterior margin of clypeus with shallow median emargination; basal margin of mandible straight, without a notch or substantial depression; pilosity on gastral dorsum long, flexuous, and relatively sparse. <italic>Similar species</italic>: <italic><tp:taxon-name>Stenamma lobinodus</tp:taxon-name></italic>, <italic><tp:taxon-name>Stenamma tico</tp:taxon-name></italic>.</p></tp:treatment-sec><tp:treatment-sec sec-type="Geographic range"><title>Geographic range.</title><p>Southern Mexico to Nicaragua.</p></tp:treatment-sec><tp:treatment-sec sec-type="Worker description"><title>Worker description.</title><p>(11 measured) HL 0.74–0.81 (0.76), HW 0.69–0.78 (0.72), FLD 0.25–0.29 (0.27), PCW 0.06–0.09 (0.08), SL 0.58–0.66 (0.62), EL 0.11–0.15 (0.13), ACL 0.52–0.56 (0.54), ML 0.95–1.08 (0.99), PrW 0.55–0.61 (0.56), PSL 0.28–0.34 (0.29), SDL 0.08–0.11 (0.08), PL 0.44–0.50 (0.44), PH 0.22–0.25 (0.23), PW 0.18–0.24 (0.20), PPL 0.18–0.21 (0.19), PPH 0.19–0.22 (0.20), PPW 0.18–0.23 (0.21), MFL 0.71–0.78 (0.72), MTL 0.56–0.63 (0.59), CI 93–97 (95), SI 84–88 (85), REL 16–20 (18), FLI 35–38 (37), PSI 3.0–3.7 (3.5), MFI 96–100 (100), ACI1 65–67 (65), ACI2 85–90 (89).</p><p>Medium-sized species; general body color black, with mandibles, clypeus and appendages dark brown to yellow-brown; setae golden; mandible with 6 teeth, consisting of 3 distinct apical teeth, a basal tooth, and 2–3 inner teeth, which are often worn and indistinct; basal margin of mandible straight, without a distinct notch or depression; dorsal surface of mandible mostly smooth and shining, with scattered piligerous punctae, and several weak striae extending from base; anterior clypeal margin with shallow median emargination; median lobe of clypeus with a pair of faint carinulae that diverge toward anterior margin, apex of lobe with a faint transverse carinula, remainder of clypeus mostly smooth and shining; posterior extension of clypeus between frontal lobes broad, with subparallel sides (PCW 0.06–0.09); frontal lobes expanded dorsolaterally (FLD 0.25-0.29, FLI 35-38), with torular lobes obscured in full-face view; head roughly oval-shaped, slightly longer than broad (CI 93-97), with posterior margin flat or gently curving, never depressed medially; eyes of moderate size (EL 0.11–0.15, REL 16-20), oval-shaped, with 7–9 ommatidia at greatest diameter; face largely smooth and shining, with faint carinulae and punctae on gena, scattered piligerous punctae elsewhere; scape short, not surpassing posterior margin of head when laid back (SI 84-88); dorsal surface of scape striate; funiculus with distinct 4-segmented antennal club; mesosoma compact, shiny, and almost entirely reticulately costate (specimens vary considerably in sharpness, coarseness, and orientation of costae); propodeal declivity smooth; promesonotum in profile dome-shaped, roughly symmetrical; propodeal spines long and robust (PSL 0.28–0.34, PSI 3.0-3.7), usually projecting dorsoposte<!--PageBreak--><!--PageBreak-->riorly; petiole relatively long and wedge-shaped (PL/HW 0.60-0.65), node variable, appearing rather robust to slightly more gracile, always angled so that the apex points posteriad; anterior slope of petiole usually long and rising gradually from peduncle, but sometimes shorter and rising more abruptly; posterior slope of petiole short and nearly vertical; dorsum of petiolar node viewed from posterior side flat, to depressed medially, to slightly convex; dorsal portion of petiolar node distinctly wider than ventral portion; postpetiolar node in profile smaller than petiolar node (PPH/PH 0.85–0.94), dome-shaped, slightly asymmetrical, with anterior slope longer and more sloping than posterior slope; petiole and postpetiole generally smooth and shiny, nodes with several deep furrows, ventral surfaces faintly punctate; gaster mostly smooth and shiny, with scattered piligerous punctae, and furrows on anterior constriction where gaster inserts into postpetiole; most of body with a relatively sparse layer of long, flexuous setae; setae on scapes and legs varying from mostly suberect to mostly decumbent; setae on femoral venters and coxae always longer and suberect to subdecumbent.</p><fig id="F74" position="float" orientation="portrait"><label>Figure 74.</label><caption><p><italic><tp:taxon-name>Stenamma diversum</tp:taxon-name></italic>. <bold>A, B, E, G, H</bold> Worker (CASENT0606723) <bold>C, D, F</bold> Lectotype worker (USNMCOTYPE24447).</p></caption><graphic xmlns:xlink="http://www.w3.org/1999/xlink" xlink:href="ZooKeys-295-001-g074.jpg" position="float" orientation="portrait" xlink:type="simple"/></fig></tp:treatment-sec><tp:treatment-sec sec-type="Queen description"><title>Queen description.</title><p>(5 measured) HL 0.73–0.80 (0.80), HW 0.69–0.78 (0.78), FLD 0.25–0.30 (0.30), PCW 0.07–0.10 (0.10), SL 0.58–0.65 (0.65), EL 0.17–019 (0.18), ACL 0.51–0.59 (0.59), ML 1.05–1.17 (1.17), PrW 0.63–0.71 (0.69), PSL 0.30–0.33 (0.32), SDL 0.09–0.11 (0.09), PL 0.46–0.53 (0.51), PH 0.24–0.26 (0.26), PW 0.21–0.23 (0.23), PPL 0.21–0.25 (0.22), PPH 0.23–0.25 (0.25), PPW 0.23–0.25 (0.25), MFL 0.70–0.79 (0.79), MTL 0.56–0.64 (0.64), CI 94–98 (97), SI 82–86 (84), REL 23–27 (24), FLI 26–38 (28), PSI 2.9–3.4 (3.4), MFI 98–99 (99), ACI1 65–66 (65), ACI2 86–90 (90).</p><p>Same as worker except for standard queen modifications and the following: costae on mesoscutum with a decidedly longitudinal orientation, but often wavy, and usually with some reticulation anteriorly; costae on side of propodeum longitudinal in orientation; mesopleuron mostly smooth and shiny; wing venation as in <xref ref-type="fig" rid="F75">Figure 75D</xref>.</p><fig id="F75" position="float" orientation="portrait"><label>Figure 75.</label><caption><p><italic><tp:taxon-name>Stenamma diversum</tp:taxon-name></italic> <bold>A</bold> Queen (CASENT0606782), profile <bold>B</bold> Same, face <bold>C</bold> Same, dorsum <bold>D </bold>Same, wings <bold>E</bold> Male (CASENT0622357), profile <bold>F</bold> Same, face <bold>G</bold> Same, dorsum.</p></caption><graphic xmlns:xlink="http://www.w3.org/1999/xlink" xlink:href="ZooKeys-295-001-g075.jpg" position="float" orientation="portrait" xlink:type="simple"/></fig></tp:treatment-sec><tp:treatment-sec sec-type="Male"><title>Male.</title><p>See <xref ref-type="fig" rid="F75">Figure 75E–G</xref>.</p></tp:treatment-sec><tp:treatment-sec sec-type="Biology"><title>Biology.</title><p><italic><tp:taxon-name>Stenamma diversum</tp:taxon-name></italic> occurs in relatively pristine wet forest habitats from sea level to about 1,100 m elevation. It is a particularly interesting species because it has convergently evolved many of the same nesting behaviors as <italic><tp:taxon-name>Stenamma alas</tp:taxon-name></italic> and <italic><tp:taxon-name>Stenamma expolitum</tp:taxon-name></italic>, even though it is not closely related (<xref ref-type="bibr" rid="B5">Branstetter 2012</xref>, unpublished data). Like these species, <italic><tp:taxon-name>Stenamma diversum</tp:taxon-name></italic> is a specialist inhabitant of areas dominated by red clay substrate (Branstetter pers. obs.). Nests are commonly found in banks bordering streams or trails, in steep slopes, and sometimes in small patches of vertical clay that form under roots at tree bases. The architecture of a nest of <italic><tp:taxon-name>Stenamma diversum</tp:taxon-name></italic> is very similar to that of <italic><tp:taxon-name>Stenamma alas</tp:taxon-name></italic>. The external portion of the nest consists of a small, ear-like turret that is usually sunk into a shallow alcove. At the center of the ear is the nest entrance, which leads to a single, small chamber. Unlike <italic><tp:taxon-name>Stenamma alas</tp:taxon-name></italic> or <italic><tp:taxon-name>Stenamma expolitum</tp:taxon-name></italic>, there is only a single nest per colony and colonies are quite small, with a single queen and maybe a dozen workers. Also, <italic><tp:taxon-name>Stenamma diversum</tp:taxon-name></italic> does not have a “door pebble” to be used to block the nest entrance from predators, as reported by <xref ref-type="bibr" rid="B9">Longino (2005)</xref> for <italic><tp:taxon-name>Stenamma alas</tp:taxon-name></italic> and <italic><tp:taxon-name>Stenamma expolitum</tp:taxon-name></italic>. Workers of <italic><tp:taxon-name>Stenamma diversum</tp:taxon-name></italic> are slow moving and appear to be most active during the day. The convergent nature of <italic><tp:taxon-name>Stenamma alas</tp:taxon-name></italic> and <italic><tp:taxon-name>Stenamma diversum</tp:taxon-name></italic> nests is striking and begs further <!--PageBreak-->investigation into the adaptive significance of these structures. It is possible that the structure is an adaptation to living in very wet, exposed environments. Inside mature <italic><tp:taxon-name>Stenamma diversum</tp:taxon-name></italic> nests I have often noticed a dark material covering the nest walls. What <!--PageBreak-->this material is and what function it serves also needs investigation. Given their nesting habits, it is somewhat odd that the collection of the type series was made “beneath a stone.” Perhaps this was on clay bank.</p></tp:treatment-sec><tp:treatment-sec sec-type="Comments"><title>Comments.</title><p><italic><tp:taxon-name>Stenamma diversum</tp:taxon-name></italic> and <italic><tp:taxon-name>Stenamma tico</tp:taxon-name></italic> are sister species and together form the <italic>diversum</italic> species group. This group is defined by the following characters: head mostly smooth and shiny; mesosoma mostly reticulately costate; promesonotum in profile low-domed, roughly symmetrical; postpetiole in profile without a distinct dorsal lobe that projects posteriad over postpetiole (as in <italic><tp:taxon-name>Stenamma lobinodus</tp:taxon-name></italic> and other <italic>lobinodus</italic> group species); basal margin of mandible straight; anterior clypeal margin with a median emargination. Based on DNA sequence data <italic><tp:taxon-name>Stenamma vexator</tp:taxon-name></italic> is likely sister to the <italic>diversum</italic> species group, but morphological characters could not be found to diagnose the entire clade.</p><p><italic><tp:taxon-name>Stenamma diversum</tp:taxon-name></italic> is probably the most distinctive <italic><tp:taxon-name>Stenamma</tp:taxon-name></italic> species, but it does bear some similarity to its sister taxon <italic><tp:taxon-name>Stenamma tico</tp:taxon-name></italic> and the more distantly related <italic><tp:taxon-name>Stenamma lobinodus</tp:taxon-name></italic>, both of which share roughly the same color and sculpture pattern. It is easy to separate <italic><tp:taxon-name>Stenamma diversum</tp:taxon-name></italic> from these other species by comparing the propodeal spines and the frontal lobes. In <italic><tp:taxon-name>Stenamma tico</tp:taxon-name></italic>, the spines are absent or at most form small dorsally projecting tubercles (PSL 0.14–0.18, PSI 1.4–1.9). In <italic><tp:taxon-name>Stenamma lobinodus</tp:taxon-name></italic>, the propodeal spines are usually well developed, but they are shorter than those of <italic><tp:taxon-name>Stenamma diversum</tp:taxon-name></italic> (PSL &lt; 0.23 vs. &gt; 0.27, PSI &lt; 2.6 vs. &gt; 3.0). <italic><tp:taxon-name>Stenamma diversum</tp:taxon-name></italic> is the only species among these three to have greatly expanded frontal lobes, causing the underlying torular lobes to be covered in full-face view. In the other species, the torular lobes are always visible. The frontal lobes of <italic><tp:taxon-name>Stenamma lobinodus</tp:taxon-name></italic> are especially reduced. Geography also can help separate these species. <italic><tp:taxon-name>Stenamma diversum</tp:taxon-name></italic> occurs in sympatry with <italic><tp:taxon-name>Stenamma lobinodus</tp:taxon-name></italic> only in Oaxaca, Mexico (although never collected together at the same site) and with <italic><tp:taxon-name>Stenamma tico</tp:taxon-name></italic> only in northern Nicaragua (found in sympatry at Cerro Saslaya and Cerro Musún).</p></tp:treatment-sec><tp:treatment-sec sec-type="Material examined"><title>Material examined.</title><p><bold>BELIZE: <italic>Cayo</italic></bold>: Caves Branch, [ca. <named-content xmlns:xlink="http://www.w3.org/1999/xlink" content-type="dwc:verbatimCoordinates" xlink:type="simple">17.13°N, 88.70°W</named-content>], 4-14 Aug 1972 (S. &amp; J. Peck); <bold>GUATEMALA: <italic>Alta Verapaz</italic></bold>: Muchbilhá, <named-content xmlns:xlink="http://www.w3.org/1999/xlink" content-type="dwc:verbatimCoordinates" xlink:type="simple">15.86966°N, 90.14254°W</named-content>, 184m, 9 Nov 2009 (L. Sáenz); <bold><italic>Izabal</italic></bold>: Carboneras Sn. Gil, <named-content xmlns:xlink="http://www.w3.org/1999/xlink" content-type="dwc:verbatimCoordinates" xlink:type="simple">15.63728°N, 88.82826°W</named-content>, 415m, 19 Nov 2009 (L. Sáenz); 5km NW Morales, <named-content xmlns:xlink="http://www.w3.org/1999/xlink" content-type="dwc:verbatimCoordinates" xlink:type="simple">15.51441°N, 88.86459°W</named-content>, 250m, 17 May 2009 (LLAMA); 16km ESE Morales, <named-content xmlns:xlink="http://www.w3.org/1999/xlink" content-type="dwc:verbatimCoordinates" xlink:type="simple">15.41186°N, 88.71671°W</named-content>, 410m, 19 May 2009 (LLAMA); Finca La Firmeza, 10.7km SE Morales, <named-content xmlns:xlink="http://www.w3.org/1999/xlink" content-type="dwc:verbatimCoordinates" xlink:type="simple">15.4067°N, 88.6967°W</named-content>, 500m, 19 Sep 2008 (M. G. Branstetter); <bold><italic>Petén</italic></bold>: 13km NW Machaquilá, <named-content xmlns:xlink="http://www.w3.org/1999/xlink" content-type="dwc:verbatimCoordinates" xlink:type="simple">16.44603°N, 89.54940°W</named-content>, 400m, 27 May 2009 (LLAMA); <bold>HONDURAS: <italic>Comayagua</italic></bold>: P.N. Cerro Azul Meambar, <named-content xmlns:xlink="http://www.w3.org/1999/xlink" content-type="dwc:verbatimCoordinates" xlink:type="simple">14.86601°N, 87.89955°W</named-content>, 880m, 21 May 2010 (LLAMA); P.N. Cerro Azul Meambar, 3.4km ESE La Guama, <named-content xmlns:xlink="http://www.w3.org/1999/xlink" content-type="dwc:verbatimCoordinates" xlink:type="simple">14.8722°N, 87.9053°W</named-content>, 760m, 26 Sep 2008 (M. G. Branstetter); <bold><italic>Gracias a Dios</italic></bold>: Las Marias, <named-content xmlns:xlink="http://www.w3.org/1999/xlink" content-type="dwc:verbatimCoordinates" xlink:type="simple">15.72245°N, 84.88078°W</named-content>, 510m, 10 Jun 2010 (LLAMA); Las Marias, <named-content xmlns:xlink="http://www.w3.org/1999/xlink" content-type="dwc:verbatimCoordinates" xlink:type="simple">15.71844°N, 84.87811°W</named-content>, 370m, 10 Jun 2010 (M. G. Branstetter); <bold><italic>Olancho</italic></bold>: 11km NNE Catacamas, <named-content xmlns:xlink="http://www.w3.org/1999/xlink" content-type="dwc:verbatimCoordinates" xlink:type="simple">14.94493°N, 85.84928°W</named-content>, 1100m, 12 May 2009 (J. Longino); <bold>MEXICO:</bold> <bold><italic>Chiapas</italic></bold>: Lago Metzabok, <named-content xmlns:xlink="http://www.w3.org/1999/xlink" content-type="dwc:verbatimCoordinates" xlink:type="simple">17.12622°N, 91.63056°W</named-content>, 570m, 5 Jun 2008 (LLAMA); Nahá, <named-content xmlns:xlink="http://www.w3.org/1999/xlink" content-type="dwc:verbatimCoordinates" xlink:type="simple">16.97444°N, 91.58702°W</named-content>, 180m, 24 Jun 2008 (LLAMA); Ocosingo, [approx. <named-content xmlns:xlink="http://www.w3.org/1999/xlink" content-type="dwc:verbatimCoordinates" xlink:type="simple">16.906°N, 92.099°W</named-content>], 2 Jun 1969 (J. M. Campbell); Playón de la Gloria, <named-content xmlns:xlink="http://www.w3.org/1999/xlink" content-type="dwc:verbatimCoordinates" xlink:type="simple">16.14826°N, 90.89704°W</named-content>, 180m, 24 Jun 2008 (LLAMA); <bold><italic>Oaxaca</italic></bold>: 5.7km SW Valle Nacional, <named-content xmlns:xlink="http://www.w3.org/1999/xlink" content-type="dwc:verbatimCoordinates" xlink:type="simple">17.73067°N, 96.3304°W</named-content>, <!--PageBreak-->560m, 13 Aug 2009 (M. G. Branstetter); 7.5km S Valle Nacional, <named-content xmlns:xlink="http://www.w3.org/1999/xlink" content-type="dwc:verbatimCoordinates" xlink:type="simple">17.70752°N, 96.30516°W</named-content>, 680m, 12 Aug 2009 (M. G. Branstetter); <bold>NICARAGUA: <italic>Jinotega</italic></bold>: P.N. Cerro Saslaya, <named-content xmlns:xlink="http://www.w3.org/1999/xlink" content-type="dwc:verbatimCoordinates" xlink:type="simple">13.77171°N, 85.01263°W</named-content>, 1110m, 12 May 2011 (LLAMA).</p><fig id="F76" position="float" orientation="portrait"><label>Figure 76.</label><caption><p>Distribution map of <italic><tp:taxon-name>Stenamma diversum</tp:taxon-name></italic>.</p></caption><graphic xmlns:xlink="http://www.w3.org/1999/xlink" xlink:href="ZooKeys-295-001-g076.jpg" position="float" orientation="portrait" xlink:type="simple"/></fig></tp:treatment-sec><ref-list><ref id="B5"><mixed-citation xmlns:xlink="http://www.w3.org/1999/xlink" xlink:type="simple"><person-group><name name-style="western"><surname>Branstetter</surname><given-names>MG</given-names></name></person-group> (<year>2012</year>)<article-title> Origin and diversification of the cryptic ant genus <italic>Stenamma</italic> Westwood (Hymenoptera: Formicidae), inferred from multilocus molecular data, biogeography and natural history.</article-title><source>Systematic Entomology </source><volume>37</volume>: <fpage>478</fpage>-<lpage>496</lpage>. doi: <ext-link ext-link-type="uri" xlink:href="http://dx.doi.org/10.1111/j.1365-3113.2012.00624.x" xlink:type="simple">10.1111/j.1365-3113.2012.00624.x</ext-link></mixed-citation></ref><ref id="B9"><mixed-citation xmlns:xlink="http://www.w3.org/1999/xlink" xlink:type="simple"><person-group><name name-style="western"><surname>Longino</surname><given-names>JT</given-names></name></person-group> (<year>2005</year>)<article-title> Complex nesting behavior by two Neotropical species of the ant genus <italic>Stenamma</italic>.</article-title><source>Biotropica </source><volume>37</volume>: <fpage>670</fpage>-<lpage>675</lpage>. doi: <ext-link ext-link-type="uri" xlink:href="http://dx.doi.org/10.1111/j.1744-7429.2005.00085.x" xlink:type="simple">10.1111/j.1744-7429.2005.00085.x</ext-link></mixed-citation></ref></ref-list></tp:taxon-treatment>
