# Supplementary material for: Revision of the Middle American clade of the ant genus Stenamma Westwood (Hymenoptera, Formicidae, Myrmicinae)
Source: Zookeys. 2013 Apr 24;(295):1–277. doi: 10.3897/zookeys.295.4905 (PMC3677376; doi:10.3897/zookeys.295.4905)
Supplement: XML Treatment for Stenamma expolitum [file zookeys.295.4905-treatment13.xml]

<!DOCTYPE tp:taxon-treatment
  PUBLIC "-//TaxonX//DTD Taxonomic Treatment Publishing DTD v0 20100105//EN" "tax-treatment-NSO.dtd">
<tp:taxon-treatment xmlns:tp="http://www.plazi.org/taxpub"><tp:treatment-meta><mixed-citation publication-type="journal"><person-group><name><surname>Branstetter</surname><given-names>Michael G.</given-names></name></person-group><article-title>Revision of the Middle American clade of the ant genus 
                    <italic><tp:taxon-name>Stenamma</tp:taxon-name></italic> Westwood (Hymenoptera, Formicidae, Myrmicinae)</article-title><source>Zookeys</source><day>24</day><month>4</month><year>2013</year><volume>2013</volume><issue>295</issue><fpage>1</fpage><lpage>277</lpage><pub-id pub-id-type="doi">10.3897/zookeys.295.4905</pub-id></mixed-citation></tp:treatment-meta><tp:nomenclature><tp:taxon-name>
                        <tp:taxon-name-part taxon-name-part-type="genus">Stenamma</tp:taxon-name-part>
                        <tp:taxon-name-part taxon-name-part-type="species">expolitum</tp:taxon-name-part>
                    <object-id xmlns:xlink="http://www.w3.org/1999/xlink" xlink:type="simple">http://species-id.net/wiki/Stenamma_expolitum</object-id>
								</tp:taxon-name><tp:taxon-authority>Smith</tp:taxon-authority><xref ref-type="fig" rid="F83">Worker: Figure 83</xref><xref ref-type="fig" rid="F84">; Queen: Figure 84A–D</xref><xref ref-type="fig" rid="F84">; Male: Figure 84E–G</xref><xref ref-type="fig" rid="F85">; Map: Figure 85</xref><tp:nomenclature-citation-list><tp:nomenclature-citation><tp:taxon-name>Stenamma expolitum</tp:taxon-name><comment> Smith, M. R. 1957: 36. Holotype worker: COSTA RICA, Santa Clara [Limón] Province: Colombiana Farm, [ca. <named-content xmlns:xlink="http://www.w3.org/1999/xlink" content-type="dwc:verbatimCoordinates" xlink:type="simple">10.167°N, 83.583°W</named-content>], March-April 1924 (W. M. Mann) (USNM, Type No. 65967) [examined]. Longino, 2005: biology. Branstetter, 2009: worker images, phylogeny. Branstetter, 2012: phylogeny.</comment></tp:nomenclature-citation></tp:nomenclature-citation-list></tp:nomenclature><tp:treatment-sec sec-type="Worker diagnosis"><title>Worker diagnosis.</title><p>Integument mostly black, with legs dark brown, changing to orange-brown only at extremities and joints; medium-sized species (see HL, ML, PrW <!--PageBreak-->below); petiole and postpetiole almost completely smooth and shiny, with only a few faint vestigial punctae sometimes present; postpetiole in profile bulging, globular, usually appearing more voluminous than petiolar node; face almost completely smooth and shiny, except for variable number of faint carinulae and punctae; promesonotum almost completely smooth and shiny; eye relatively large (EL 0.13–0.16, REL 18–21), oval-shaped, with 7–9 ommatidia at greatest diameter; anterior margin of clypeus with median emargination; basal margin of mandible straight; propodeal spines absent (PSL 0.12–0.14, PSI 0.9). <italic>Similar species</italic>: <italic><tp:taxon-name>Stenamma atribellum</tp:taxon-name></italic>, <italic><tp:taxon-name>Stenamma alas</tp:taxon-name></italic>, <italic><tp:taxon-name>Stenamma expolitico</tp:taxon-name></italic>.</p></tp:treatment-sec><tp:treatment-sec sec-type="Geographic range"><title>Geographic range.</title><p>Nicaragua to Costa Rica.</p></tp:treatment-sec><tp:treatment-sec sec-type="Worker description"><title>Worker description.</title><p>(10 measured) HL 0.75–0.93, HW 0.66–0.83 (0.82), FLD 0.20–0.23 (0.23), PCW 0.05–0.08 (0.06), SL 0.63–0.78 (0.76), EL 0.13–0.16 (0.16), ACL 0.63–0.74 (0.73), ML 1.02–1.26 (1.26), PrW 0.51–0.62 (0.61), PSL 0.12–0.14 (0.13), SDL 013–0.15 (0.14), PL 0.39–0.47 (0.47), PH 0.21–0.27 (0.26), PW 0.15–0.19 (0.18), PPL 0.24–0.30 (0.27), PPH 0.20–0.25 (0.24), PPW 0.19–0.24 (0.23), MFL 0.74–0.95 (0.91), MTL 0.58–0.75 (0.73), CI 87–92 (92), SI 91–96 (92), REL 18–21 (19), FLI 27–30 (28), PSI 0.9 (0.9), MFI 85–91 (90), ACI1 60–65 (64), ACI2 92–101.</p><p>Medium-sized species; general body color black to dark red-brown, with patches of dark brown on gaster; appendages mostly dark brown with joints and extremities a lighter orange-brown; setae dark golden brown; mandible usually with 6–7 teeth, consisting of 4 distinct apical teeth, a distinct basal tooth, and 1–2 inner teeth/denticles, which are usually worn and indistinct; basal margin of mandible straight, without a basal notch or depression; mandible surface mostly smooth and shiny, with scattered piligerous punctae and a few faint striae; anterior clypeal margin with median emargination; median lobe of clypeus obliquely flattened, mostly smooth and shiny, except for transverse carinula near anterior margin, remainder of clypeus mostly smooth and shiny; posterior extension of clypeus between antennal insertions somewhat wide (PCW 0.05–0.08), with sides subparallel to slightly diverging posteriad; frontal lobes of moderate width (FLD 0.20–0.23, FLI 27–30), not covering torular lobes in full-face view; head roughly oval-shaped (CI 87–92), with posterior margin flat, not depressed medially; eye relatively large (EL 0.13–0.16, REL 18–21), oval-shaped, with 7–9 ommatidia at greatest diameter; face completely smooth and shiny, except for variable number of very faint carinulae extending from frontal lobes to about midpoint of head, a few carinulae on gena, and scattered piligerous punctae; scape of moderate length (SI 91–96), usually reaching posterior margin of head when laid back; scape surface mostly smooth and shiny, with scattered piligerous punctae; funiculus with distinct 4-segmented antennal club; mesosoma almost completely smooth and shiny, except for transverse carinulae on propodeal dorsum, carinae along metanotal grove, and a few scattered rugulae and piligerous punctae; metanotal grove somewhat shallow and wide; propodeal dorsum in profile flat to distinctly convex; propodeal spines absent, at most forming nearly imperceptible nubs (PSL 0.12–0.14, PSI 0.9); petiole of moderate length (PL/HW 0.53–60); petiolar node in profile robust (PH/PL 0.54–0.60), wedge-shaped, with the anterior face long and sloping and the posterior face shorter and nearly vertical; node dorsum rounded, pointing vertically or slightly <!--PageBreak--><!--PageBreak-->posteriad; petiolar node in profile robust, more globular than petiolar node, but similarly asymmetrical with long anterior face and short vertical posterior face; petiole and postpetiole mostly smooth and shining, with a few vestigial punctae; gaster smooth and shiny, with only scattered piligerous punctae; most of body dorsum with long standing pilosity; scape setae suberect to subdecumbent; setae on gastral tergites long, sparse, and uniformly suberect; setae on legs suberect to subdecumbent, with longer suberect setae on coxae and femoral venters.</p><fig id="F83" position="float" orientation="portrait"><label>Figure 83.</label><caption><p><italic><tp:taxon-name>Stenamma expolitum</tp:taxon-name></italic> <bold>A, B, E, G</bold> Worker (CASENT0600043) <bold>C, D, F, H</bold> Paratype worker (CASENT0126347).</p></caption><graphic xmlns:xlink="http://www.w3.org/1999/xlink" xlink:href="ZooKeys-295-001-g083.jpg" position="float" orientation="portrait" xlink:type="simple"/></fig></tp:treatment-sec><tp:treatment-sec sec-type="Queen description"><title>Queen description.</title><p>(5 measured) HL 0.87–0.96 (0.90), HW 0.78–0.87 (0.81), FLD 0.24–0.27 (0.25), PCW 0.07–0.08 (0.07), SL 0.72–0.79 (0.76), EL 0.21–0.23 (0.23), ACL 0.70–0.77 (0.71), ML 1.23–1.43 (1.32), PrW 0.67–0.78 (0.74), PSL 0.11–0.15 (0.15), SDL 0.13–0.15 (0.15), PL 0.48–0.53 (0.48), PH 0.27–0.31 (0.29), PW 0.19–0.23 (0.21), PPL 0.30–0.33 (0.30), PPH 0.26–0.30 (0.29), PPW 0.26–0.30 (0.27), MFL 0.87–1.00 (0.93), MTL 0.67–0.79 (0.74), CI 90–92 (90), SI 91–93 (93), REL 26–28 (28), FLI 30–31 (30), PSI 0.9–1.0 (1.0), MFI 86–90 (87), ACI1 60–61 (60), ACI2 94–103 (94).</p><p>Same as worker except for standard queen modifications and the following: facial sculpture more developed, with distinct carinulae extending from frontal lobes to ocelli, and some carinulae on gena; pronotum with transverse striae near posterior margin; posterior third of mesoscutum with variable amount of striae/costae, orientation variable, most often longitudinal, but sometimes transverse, or obliquely angled mesad toward posterior margin; scutellum with variable number of longitudinal costae; propodeum with more distinct transverse carinae that extend across the dorsum to upper half of side; wing venation as in <xref ref-type="fig" rid="F84">Figure 84D</xref>.</p><fig id="F84" position="float" orientation="portrait"><label>Figure 84.</label><caption><p><italic><tp:taxon-name>Stenamma expolitum</tp:taxon-name></italic> <bold>A</bold> Queen (CASENT000005582), profile <bold>B</bold> Same, face <bold>C</bold> Same, dorsum <bold>D</bold> Same, wings <bold>E</bold> Male (JTLC000003501), profile <bold>F</bold> Same, face <bold>G</bold> Same, dorsum.</p></caption><graphic xmlns:xlink="http://www.w3.org/1999/xlink" xlink:href="ZooKeys-295-001-g084.jpg" position="float" orientation="portrait" xlink:type="simple"/></fig></tp:treatment-sec><tp:treatment-sec sec-type="Male"><title>Male.</title><p>See <xref ref-type="fig" rid="F84">Figure 84E–G</xref>.</p></tp:treatment-sec><tp:treatment-sec sec-type="Biology"><title>Biology.</title><p><italic><tp:taxon-name>Stenamma expolitum</tp:taxon-name></italic> is a specialist inhabitant of clay banks. It occurs from 50–1300 m elevation in mature wet forest environments. Nests are generally found in vertical clay banks along streams or cuts along trails. The biology of <italic><tp:taxon-name>Stenamma expolitum</tp:taxon-name></italic> is reviewed in detail in <xref ref-type="bibr" rid="B9">Longino (2005)</xref> and in the overview of natural history section above. Also, see also the biology section for <italic><tp:taxon-name>Stenamma alas</tp:taxon-name></italic> above. These two species have nearly identical behaviors with subtle modifications, which I describe here. <italic><tp:taxon-name>Stenamma expolitum</tp:taxon-name></italic> constructs its nests with a vertical turret, rather than a horizontal one. Each nest usually has two chambers instead of one. The main chamber connects to the turret, but there is often a secondary chamber behind the turret. The queen and brood always occur in the main chamber. Colony size is probably similar to <italic><tp:taxon-name>Stenamma alas</tp:taxon-name></italic>, but so far, censused colonies tend to be smaller, with around 100 individuals. In Costa Rica, I have noticed that <italic><tp:taxon-name>Stenamma expolitum</tp:taxon-name></italic> can be abundant at very low elevations, whereas <italic><tp:taxon-name>Stenamma alas</tp:taxon-name></italic> is more common around 300 m and higher. It also seems to be easier to find colonies of <italic><tp:taxon-name>Stenamma expolitum</tp:taxon-name></italic> away from streams in trail cuts or in steep clay slopes, suggesting that the species may be more tolerant of drier substrates.</p></tp:treatment-sec><tp:treatment-sec sec-type="Comments"><title>Comments.</title><p><italic><tp:taxon-name>Stenamma expolitum</tp:taxon-name></italic>, along with <italic><tp:taxon-name>Stenamma alas</tp:taxon-name></italic> and <italic><tp:taxon-name>Stenamma expolitico</tp:taxon-name></italic>, belongs to the <italic>expolitum</italic> species group. This group is defined by the following: propodeal spines absent; petiole and postpetiole almost completely smooth and shiny, with only faint <!--PageBreak-->punctae sometimes present laterally; postpetiole in profile bulging, globular, appearing more voluminous than petiolar node; anterior clypeal margin with a median emargination; basal margin of mandible straight. Molecular phylogenetic data firmly <!--PageBreak-->show that <italic><tp:taxon-name>Stenamma zelum</tp:taxon-name></italic> is sister to the <italic>expolitum</italic> group (<xref ref-type="bibr" rid="B5">Branstetter 2012</xref>), but this species is morphologically divergent and shares none of the <italic>expolitum</italic> group’s diagnostic character states.</p><p><italic><tp:taxon-name>Stenamma expolitum</tp:taxon-name></italic> can be separated from other <italic>expolitum</italic> group species by its nearly completely smooth and shiny face. In the field, <italic><tp:taxon-name>Stenamma expolitum</tp:taxon-name></italic> can be separated from <italic><tp:taxon-name>Stenamma alas</tp:taxon-name></italic> by its nest structure, described above. Although they do not co-occur, <italic><tp:taxon-name>Stenamma expolitum</tp:taxon-name></italic> looks superficially like <italic><tp:taxon-name>Stenamma atribellum</tp:taxon-name></italic>, which is restricted to Cusuco, Honduras. Both species have completely smooth sculpturing, but the latter species has the anterior constriction of the gaster distinctly elongate.</p></tp:treatment-sec><tp:treatment-sec sec-type="Material examined"><title>Material examined.</title><p><bold>COSTA RICA: <italic>Alajuela</italic></bold>: Casa Eladio, Río Peñas Blancas, <named-content xmlns:xlink="http://www.w3.org/1999/xlink" content-type="dwc:verbatimCoordinates" xlink:type="simple">10.3167°N, 84.7167°W</named-content>, 800m, 2 Feb 1994 (J. Longino); 2km N Volcan Arenal, <named-content xmlns:xlink="http://www.w3.org/1999/xlink" content-type="dwc:verbatimCoordinates" xlink:type="simple">10.483°N, 84.700°W</named-content>, 600m, 3 Apr 2005 (J. Longino); <bold><italic>Heredia</italic></bold>: La Selva Biol. Sta., <named-content xmlns:xlink="http://www.w3.org/1999/xlink" content-type="dwc:verbatimCoordinates" xlink:type="simple">10.4333°N, 84.0167°W</named-content>, 50m, 8 Aug 2004 (J. Longino); P.N. Braulio Carrillo, <named-content xmlns:xlink="http://www.w3.org/1999/xlink" content-type="dwc:verbatimCoordinates" xlink:type="simple">10.3378°N, 84.0500°W</named-content>, 300m, 19 Sep 2006 (TEAM); 11km ESE la Virgen, <named-content xmlns:xlink="http://www.w3.org/1999/xlink" content-type="dwc:verbatimCoordinates" xlink:type="simple">10.35°N, 84.05°W</named-content>, 300m, 5 Nov 2003 (J. Longino); 10km SE La Virgen, <named-content xmlns:xlink="http://www.w3.org/1999/xlink" content-type="dwc:verbatimCoordinates" xlink:type="simple">10.3333°N, 84.0833°W</named-content>, 500m, 16 Feb 2003 (J. Longino); <bold><italic>Limón</italic></bold>: Colombiana Farm, [ca. <named-content xmlns:xlink="http://www.w3.org/1999/xlink" content-type="dwc:verbatimCoordinates" xlink:type="simple">10.167°N, 83.583°W</named-content>], Apr 1924 (W. M. Mann); <bold>NICARAGUA: <italic>Jinotega</italic></bold>: PN Cerro Saslaya, <named-content xmlns:xlink="http://www.w3.org/1999/xlink" content-type="dwc:verbatimCoordinates" xlink:type="simple">13.76650°N, 85.02485°W</named-content>, 1040m, 12 May 2011 (LLAMA);<bold><italic>Matagalpa</italic></bold>: RN El Musún, 4.9km NNW Río Blanco, <named-content xmlns:xlink="http://www.w3.org/1999/xlink" content-type="dwc:verbatimCoordinates" xlink:type="simple">12.97471°N, 85.23318°W</named-content>, 1205m, 11 Oct 2008 (M. G. Branstetter).</p><fig id="F85" position="float" orientation="portrait"><label>Figure 85.</label><caption><p>Distribution map of <italic><tp:taxon-name>Stenamma expolitum</tp:taxon-name></italic>.</p></caption><graphic xmlns:xlink="http://www.w3.org/1999/xlink" xlink:href="ZooKeys-295-001-g085.jpg" position="float" orientation="portrait" xlink:type="simple"/></fig></tp:treatment-sec><ref-list><ref id="B9"><mixed-citation xmlns:xlink="http://www.w3.org/1999/xlink" xlink:type="simple"><person-group><name name-style="western"><surname>Longino</surname><given-names>JT</given-names></name></person-group> (<year>2005</year>)<article-title> Complex nesting behavior by two Neotropical species of the ant genus <italic>Stenamma</italic>.</article-title><source>Biotropica </source><volume>37</volume>: <fpage>670</fpage>-<lpage>675</lpage>. doi: <ext-link ext-link-type="uri" xlink:href="http://dx.doi.org/10.1111/j.1744-7429.2005.00085.x" xlink:type="simple">10.1111/j.1744-7429.2005.00085.x</ext-link></mixed-citation></ref><ref id="B5"><mixed-citation xmlns:xlink="http://www.w3.org/1999/xlink" xlink:type="simple"><person-group><name name-style="western"><surname>Branstetter</surname><given-names>MG</given-names></name></person-group> (<year>2012</year>)<article-title> Origin and diversification of the cryptic ant genus <italic>Stenamma</italic> Westwood (Hymenoptera: Formicidae), inferred from multilocus molecular data, biogeography and natural history.</article-title><source>Systematic Entomology </source><volume>37</volume>: <fpage>478</fpage>-<lpage>496</lpage>. doi: <ext-link ext-link-type="uri" xlink:href="http://dx.doi.org/10.1111/j.1365-3113.2012.00624.x" xlink:type="simple">10.1111/j.1365-3113.2012.00624.x</ext-link></mixed-citation></ref></ref-list></tp:taxon-treatment>
