# Supplementary material for: Revision of the Middle American clade of the ant genus Stenamma Westwood (Hymenoptera, Formicidae, Myrmicinae)
Source: Zookeys. 2013 Apr 24;(295):1–277. doi: 10.3897/zookeys.295.4905 (PMC3677376; doi:10.3897/zookeys.295.4905)
Supplement: XML Treatment for Stenamma felixi [file zookeys.295.4905-treatment14.xml]

<!DOCTYPE tp:taxon-treatment
  PUBLIC "-//TaxonX//DTD Taxonomic Treatment Publishing DTD v0 20100105//EN" "tax-treatment-NSO.dtd">
<tp:taxon-treatment xmlns:tp="http://www.plazi.org/taxpub"><tp:treatment-meta><mixed-citation publication-type="journal"><person-group><name><surname>Branstetter</surname><given-names>Michael G.</given-names></name></person-group><article-title>Revision of the Middle American clade of the ant genus 
                    <italic><tp:taxon-name>Stenamma</tp:taxon-name></italic> Westwood (Hymenoptera, Formicidae, Myrmicinae)</article-title><source>Zookeys</source><day>24</day><month>4</month><year>2013</year><volume>2013</volume><issue>295</issue><fpage>1</fpage><lpage>277</lpage><pub-id pub-id-type="doi">10.3897/zookeys.295.4905</pub-id></mixed-citation></tp:treatment-meta><tp:nomenclature><tp:taxon-name>
                        <tp:taxon-name-part taxon-name-part-type="genus">Stenamma</tp:taxon-name-part>
                        <tp:taxon-name-part taxon-name-part-type="species">felixi</tp:taxon-name-part>
                    <object-id xmlns:xlink="http://www.w3.org/1999/xlink" xlink:type="simple">http://species-id.net/wiki/Stenamma_felixi</object-id>
								</tp:taxon-name><tp:taxon-authority>Mann</tp:taxon-authority><xref ref-type="fig" rid="F86">Worker: Figures 86</xref><xref ref-type="fig" rid="F87">, 87</xref><xref ref-type="fig" rid="F88">; Queen: Figure 88A–D</xref><xref ref-type="fig" rid="F88">; Male: Figure 88E–G</xref><xref ref-type="fig" rid="F89">; Map: Figure 89</xref><tp:nomenclature-citation-list><tp:nomenclature-citation><tp:taxon-name>Stenamma felixi</tp:taxon-name><comment> Mann, 1922: 21, fig. 10. Lectotype worker (<bold>here designated</bold>): HONDURAS, [Atlántida]: San Juan Pueblo, [ca. <named-content xmlns:xlink="http://www.w3.org/1999/xlink" content-type="dwc:verbatimCoordinates" xlink:type="simple">15.583°N, 87.233°W</named-content>], Feb–Mar 1920 (W. M. Mann) (USNM, Cotype. No. 24448, pin CASENT0126355, bottom specimen) (USNM) [examined]. Smith, 1962: 34, worker description. Branstetter, 2009: phylogeny. Branstetter, 2012: phylogeny.</comment></tp:nomenclature-citation></tp:nomenclature-citation-list></tp:nomenclature><tp:treatment-sec sec-type="Worker diagnosis"><title>Worker diagnosis.</title><p>Integument mostly black to dark brown; medium- to large-sized species (see HL, ML, PrW below); anterior clypeal margin with a median emargination; basal margin of mandible straight to slightly sinuous, without a basal notch or depression; head and mesosoma usually densely sculptured, with sharp carinae, rugae, or rugoreticulae; eye relatively large (EL 0.16–0.20, REL 18–22), oval-shaped, with 8–11 ommatidia at greatest diameter; propodeal spines absent, propodeum forming shallow, blunt angles where propodeal dorsum and declivity converge (PSL 0.07–0.11, PSI 0.8–1.1); setae on gastral tergites mostly sparse, long, and suberect, only sometimes with a few short decumbent setae; frontal lobes of moderate width (FLD 0.22–0.26, FLI 25–29), not completely obscuring torular lobes in full face view; metafemur relatively long (MFI 75–88). Similar species: <italic><tp:taxon-name>Stenamma manni</tp:taxon-name></italic>, <italic><tp:taxon-name>Stenamma schmidti</tp:taxon-name></italic>.</p></tp:treatment-sec><tp:treatment-sec sec-type="Geographic range"><title>Geographic range.</title><p>Mexico (Atlantic slope) to Ecuador.</p></tp:treatment-sec><tp:treatment-sec sec-type="Worker description"><title>Worker description.</title><p>(10 measured) HL 0.90–1.19 (1.00), HW 0.81–1.04 (0.87), FLD 0.22–0.26 (0.22), PCW 0.04–0.09 (0.05), SL 0.69–0.95 (0.81), EL 0.16–0.20 (0.17), ACL 0.70–0.92 (0.79), ML 1.25–1.62 (1.37), PrW 0.58–0.74 (0.62), PSL 0.07–0.11 (0.09), SDL 0.07–0.13 (0.08), PL 0.41–0.52 (0.45), PH 0.25–0.32 (0.29), PW 0.16–0.23 (0.23), PPL 0.24–0.33 (0.28), PPH 0.21–0.27 (0.23), PPW 0.18–0.27 (0.18), MFL 0.93–1.28 (1.08), MTL 0.71–0.98 (0.81), CI 83–90 (87), SI 84–101 (93), REL 18–22 (20), FLI 25–29 (26), PSI 0.8–1.1 (1.1), MFI 75–88 (81), ACI1 57–62 (59), ACI2 93–102 (97).</p><p>Medium- to large-sized species; general body color mostly black to dark brown, with appendages lighter, brown to orange-brown toward extremities; setae dark gold-brown; mandible with 5–6 teeth, consisting of 4 distinct apical teeth, a basal tooth, and 1 tooth in between, which is smaller and often effaced; basal margin of mandible straight to slightly sinuous, without a basal notch or depression; mandible mostly smooth, except for scattered piligerous punctae, and some lateral striations; anterior clypeal margin with a shallow median emargination; median lobe of clypeus with at least a pair of distinct longitudinal carinulae that diverge toward anterior margin, sometimes with a few additional faint carinulae, apex of lobe smooth, or with some faint transverse carinulae; remainder of clypeus mostly smooth and shiny; posterior extension of clypeus between frontal lobes of moderate width (PCW 0.04–0.09), sides subparallel to slightly hour-glass-shaped; frontal lobes of moderate width (FLD 0.22–0.26, FLI 25–29), not greatly obscuring torular lobes in full face view; head <!--PageBreak--><!--PageBreak-->usually roughly oval-shaped, but some populations with posterior margin distinctly broader than anterior margin, making head appear more triangular (CI 83–90), posterior margin always depressed medially; eye relatively large (EL 0.16–0.20, REL 18–22), oval-shaped, with 8–11 ommatidia at greatest diameter; face densely sculptured, but sculpture type variable, most often with some longitudinal rugae/carinae along midline, transitioning to rugoreticulae toward lateral margins, but sometimes face almost completely rugoreticulate, or completely carinate, depth and sharpness of sculpture variable; scape of moderate length (SI 84–101), just reaching posterior margin of head when laid back; scape surface mostly smooth, but with distinct carinulae, and scattered piligerous punctures; scape sometimes appearing thickened and more robust; flagellum with distinct 4-segmented antennal club; mesosoma mostly densely sculptured, but sculpture type variable; dorsum of pronotum usually rugose (longitudinal orientation) to rugoreticulate, but sometimes carinate, anterior declivity of pronotum with transverse carinulae; dorsum of mesonotum rugoreticulate to transversely carinate, sometimes intermediate; side of pronotum rugulose to carinate; katepisternum mostly smooth, with some rugulae on upper half; dorsum and declivity of propodeum transversely carinate/carinulate; side of propodeum rugose; promesonotum in profile domed (higher than average), symmetrical to slightly asymmetrical, with location of apex variable; metanotal groove distinct, but narrow; dorsum of propodeum in profile distinctly longer than declivity; propodeal spines absent, propodeum forming shallow, blunt angles where dorsum and declivity converge (PSL 0.07–0.11, PSI 0.8–1.1); petiole of moderate length (PL/HW 0.48–0.55); petiolar node of moderate height (PH/PL 0.60–0.64), subconical in shape, usually pointing vertically to only slightly posteriad, dorsum narrowly to somewhat broadly rounded, posterior margin of petiole, where postpetiole inserts, distinctly bent downwards; postpetiole in profile nearly symmetrical, with anterior face slightly longer than posterior face, postpetiole similar in size to petiolar node (PPH/PH 0.78–0.85); petiole and postpetiole usually mostly punctate, with only anterior faces of nodes smooth, but sometimes nodes mostly smooth, with punctae faint; gaster smooth, with scattered piligerous punctae; most of body dorsum with standing pilosity; setae on gastral tergites mostly sparse, long, and suberect, only sometimes with a few short decumbent setae; setae on scapes subdecumbent to appressed; setae on legs decumbent to appressed, with a few suberect setae on femoral venters and coxae.</p><fig id="F86" position="float" orientation="portrait"><label>Figure 86.</label><caption><p><italic><tp:taxon-name>Stenamma felixi</tp:taxon-name></italic> <bold>A, B, E, G, H</bold> Worker (CASENT0620969) <bold>C, D, F</bold> Lectotype worker (CASENT0126355).</p></caption><graphic xmlns:xlink="http://www.w3.org/1999/xlink" xlink:href="ZooKeys-295-001-g086.jpg" position="float" orientation="portrait" xlink:type="simple"/></fig><fig id="F87" position="float" orientation="portrait"><label>Figure 87.</label><caption><p><italic><tp:taxon-name>Stenamma felixi</tp:taxon-name></italic> variant (CASENT0622555) <bold>A</bold> Face <bold>B</bold> Profile <bold>C</bold> Dorsum.</p></caption><graphic xmlns:xlink="http://www.w3.org/1999/xlink" xlink:href="ZooKeys-295-001-g087.jpg" position="float" orientation="portrait" xlink:type="simple"/></fig></tp:treatment-sec><tp:treatment-sec sec-type="Queen description"><title>Queen description.</title><p>(6 measured) HL 1.00–1.17 (1.07), HW 0.85–0.98 (0.89), FLD 0.25–0.27 (0.25), PCW 0.05–0.08 (0.07), SL 0.76–0.92 (0.84), EL 0.23–0.30 (0.29), ACL 0.69–0.91 (0.83), ML 1.45–1.75 (1.57), PrW 0.79–0.91 (0.83), PSL 0.11–0.15 (0.13), SDL 0.12–0.16 (0.14), PL 0.51–0.59 (0.55), PH 0.31–0.36 (0.33), PW 0.21–0.25 (0.23), PPL 0.30–0.37 (0.35), PPH 0.26–0.31 (0.29), PPW 0.26–0.32 (0.31), MFL 0.96–1.27 (1.11), MTL 0.74–0.95 (0.85), CI 83–88 (83), SI 87–97 (94), REL 27–32 (32), FLI 27–30 (28), PSI 0.9–1.0 (0.9), MFI 76–88 (81), ACI1 58–61 (59), ACI2 90–99 (99).</p><p><!--PageBreak-->Same as worker except for standard queen modifications and as follows: pronotum transversely carinulate; mesoscutum longitudinally carinulate, or carinate; scutellum rugoreticulate, or longitudinally carinulate to carinate; propodeum with transverse carinulae/carinae that wrap around surface; mesopleuron usually mostly smooth; pilosity on gastral tergites clearly bilayered, with a sparse layer of long, suberect setae, and a dense layer of appressed pubescence; wing venation in <xref ref-type="fig" rid="F88">Figure 88D</xref>.</p><fig id="F88" position="float" orientation="portrait"><label>Figure 88.</label><caption><p><italic><tp:taxon-name>Stenamma felixi</tp:taxon-name></italic> <bold>A</bold> Queen (CASENT0622308), profile <bold>B</bold> Same, face <bold>C</bold> Same, dorsum <bold>D </bold>Same, wings <bold>E</bold> Male (CASENT0622311), profile <bold>F</bold> Same, face <bold>G</bold> Same, dorsum.</p></caption><graphic xmlns:xlink="http://www.w3.org/1999/xlink" xlink:href="ZooKeys-295-001-g088.jpg" position="float" orientation="portrait" xlink:type="simple"/></fig></tp:treatment-sec><tp:treatment-sec sec-type="Male"><title>Male.</title><p>See <xref ref-type="fig" rid="F88">Figure 88E–G</xref>.</p></tp:treatment-sec><tp:treatment-sec sec-type="Biology"><title>Biology.</title><p><italic><tp:taxon-name>Stenamma felixi</tp:taxon-name></italic> is one of the most widespread and common species of MAC <italic><tp:taxon-name>Stenamma</tp:taxon-name></italic>. It occurs from approximately 50–1600 m, but is most common above 500 m, and is always found in wet forest environments, ranging from lowland rainforest to cloud forest. Workers have been collected by sifting leaf litter, beating and sweeping vegetation, baiting, using pitfall and Malaise traps, and by general searching. Nests are generally quite large and have been found in rotting logs on the ground, in tree stumps, under bark of logs, and rarely in mud banks. A few lone foundresses have been found under rotting epiphyte clumps in old treefalls, and some workers have been collected from orchids at quarantine in the U.S. All colonies collected so far have been monogynous. Workers seem to be epigeic, solitary foragers, but nothing is known about dietary preference. A very common experience is to find lone, stray workers running across medium- to large-sized logs in forest.</p></tp:treatment-sec><tp:treatment-sec sec-type="Comments"><title>Comments.</title><p>This species is rather distinctive with its large size, lack of propodeal spines, and dense sculpturing. It should not be easily confused with any other MAC species.</p><p>Over its range, <italic><tp:taxon-name>Stenamma felixi</tp:taxon-name></italic> shows considerable variation in the density and orientation of its sculpturing as well as in petiole shape. However, I have only identified one distinct variant (<xref ref-type="fig" rid="F87">Figure 87</xref>) worth describing in more detail. Specimens from Nicaragua and Costa Rica have very deep carinate sculpturing on the face and mesosoma. The facial carinae are usually longitudinal, but occasionally reticulate laterad. The pronotal dorsum has longitudinal carinae, but the side of the pronotum has arcuate carinae that wrap across the dorsum of the metanotum. The head in profile view has a very distinctive shape, in which the posterior margin of the head is very wide compared to the anterior margin, giving the head a somewhat triangular appearance. Lastly, the petiolar and postpetiolar nodes are noticeably smooth. Specimens from Colombia and Ecuador and from north of Nicaragua lose the carinate sculpture. I treat all of the slight <!--PageBreak-->sculpture differences among popluations as intraspecific variation as I have found no evidence of sympatry among forms.</p></tp:treatment-sec><tp:treatment-sec sec-type="Material examined"><title>Material examined. </title><p><bold>BELIZE: <italic>Cayo</italic></bold>: Chiquibul N.P., Doyle’s Delight, <named-content xmlns:xlink="http://www.w3.org/1999/xlink" content-type="dwc:verbatimCoordinates" xlink:type="simple">16.48972°N, 89.04583°W</named-content>, 950m, 20–27 Aug 2007 (P. W. Kovarik); Chiquibul N.P., Doyle’s Delight, <named-content xmlns:xlink="http://www.w3.org/1999/xlink" content-type="dwc:verbatimCoordinates" xlink:type="simple">16.4833°N, 89.0333°W</named-content>, 1000m, 19–22 Aug 2007 (P. W. Kovarik); Chiquibul N.P., Doyle’s Delight, <named-content xmlns:xlink="http://www.w3.org/1999/xlink" content-type="dwc:verbatimCoordinates" xlink:type="simple">16.49305°N, 89.04694°W</named-content>, 1100m, 19–28 Aug 2007 (P. W. Kovarik); <bold>COLOMBIA: <italic>Valle del Cauca</italic></bold>: Buenaventura, Bajo Calima, [ca. <named-content xmlns:xlink="http://www.w3.org/1999/xlink" content-type="dwc:verbatimCoordinates" xlink:type="simple">3.996°N, 76.974°W</named-content>], 30m, 16–17 Mar 1967 (Root &amp; Brown); Buenaventura, 3.2km above Río Aguaclara on old rd to Cali, [ca. <named-content xmlns:xlink="http://www.w3.org/1999/xlink" content-type="dwc:verbatimCoordinates" xlink:type="simple">3.693°N, 76.925°W</named-content>], 17–19 Jun 1971 (W. L. Brown); Reserva Forestal Escalerete, [ca. <named-content xmlns:xlink="http://www.w3.org/1999/xlink" content-type="dwc:verbatimCoordinates" xlink:type="simple">3.886°N, 77.069°W</named-content>], 80m, 29 May 2007 (Usma-Aldana); <bold>COSTA RICA: <italic>Cartago</italic></bold>: La Carpintera, [ca. <named-content xmlns:xlink="http://www.w3.org/1999/xlink" content-type="dwc:verbatimCoordinates" xlink:type="simple">9.884°N, 83.983°W</named-content>], 1500m, Apr 1924 (W. M. Mann); Navarro Farm, [ca. <named-content xmlns:xlink="http://www.w3.org/1999/xlink" content-type="dwc:verbatimCoordinates" xlink:type="simple">9.8167°N, 83.8833°W</named-content>,], 1100m, Mar 1924 (W. M. Mann); <bold><italic>Guanacaste</italic></bold>: Est. Mengo, SW side Volcan Cacao, [ca. <named-content xmlns:xlink="http://www.w3.org/1999/xlink" content-type="dwc:verbatimCoordinates" xlink:type="simple">10.933°N, 85.450°W</named-content>], 1100m, Feb 1989 (GNP Biodiversity Survey); Est. Pitilla, 9km S Sta. Cecilia, [ca. <named-content xmlns:xlink="http://www.w3.org/1999/xlink" content-type="dwc:verbatimCoordinates" xlink:type="simple">10.983°N, 85. 433°W</named-content>], 700m, Jan 1991 (Curso Microhymenoptera); <bold><italic>Heredia</italic></bold>: La Selva Biol. St., [ca <named-content xmlns:xlink="http://www.w3.org/1999/xlink" content-type="dwc:verbatimCoordinates" xlink:type="simple">10.430°N, 84.007°W</named-content>], 100m, 16 Jan 1979 (S. P. Cover); 11km ESE La Virgen, <named-content xmlns:xlink="http://www.w3.org/1999/xlink" content-type="dwc:verbatimCoordinates" xlink:type="simple">10.35°N, 84.05°W</named-content>, 300m, 15 Feb 2004 (ALAS); 10km NE Vara Blanca, <named-content xmlns:xlink="http://www.w3.org/1999/xlink" content-type="dwc:verbatimCoordinates" xlink:type="simple">10.2333°N, 84.0833°W</named-content>, 1500m, 12 Feb 2005 (ALAS); 16km SSE La Virgen, <named-content xmlns:xlink="http://www.w3.org/1999/xlink" content-type="dwc:verbatimCoordinates" xlink:type="simple">10.2667°N, 84.0833°W</named-content>, 1100m, 14–17 Mar 2001 (ALAS); <bold><italic>Limón</italic></bold>: Colombiana Farm, [ca. <named-content xmlns:xlink="http://www.w3.org/1999/xlink" content-type="dwc:verbatimCoordinates" xlink:type="simple">10.167°N, 83.583°W</named-content>], Apr 1924 (W. M. Mann); Río Toro Amarillo, vic. Guapiles, [ca. <named-content xmlns:xlink="http://www.w3.org/1999/xlink" content-type="dwc:verbatimCoordinates" xlink:type="simple">10.205°N, 83.789°W</named-content>], 300m, 25 Feb–9 Mar 1966 (W. L. Brown); <bold><italic>Puntarenas</italic></bold>: Altamira Biological Station, <named-content xmlns:xlink="http://www.w3.org/1999/xlink" content-type="dwc:verbatimCoordinates" xlink:type="simple">9.02922°N, 83.00813°W</named-content>, 1400m, 30 May 2007 (M. G. Branstetter); 2km W Las Alturas, <named-content xmlns:xlink="http://www.w3.org/1999/xlink" content-type="dwc:verbatimCoordinates" xlink:type="simple">8.933°N, 82.850°W</named-content>, 1260m, 23 Mar 1990 (P. S. Ward); Las Cruces Biological Station, <named-content xmlns:xlink="http://www.w3.org/1999/xlink" content-type="dwc:verbatimCoordinates" xlink:type="simple">8.78658°N, 82.95987°W</named-content>, 1150m, 29 May 2007 (M. G. Branstetter); Monteverde, 0.25km E Lecheria, [ca. <named-content xmlns:xlink="http://www.w3.org/1999/xlink" content-type="dwc:verbatimCoordinates" xlink:type="simple">10.307°N, 84.810°W</named-content>], 1300m, 19 May 1988 (Cover et al.); <bold><italic>San José</italic></bold>: Bajo La Hondura, Braulio Carillo Nat. Park, [ca. <named-content xmlns:xlink="http://www.w3.org/1999/xlink" content-type="dwc:verbatimCoordinates" xlink:type="simple">10.067°N, 83.983°W</named-content>], 20 Jun 1926 (F. Nevermann); 1km N La Ese, <named-content xmlns:xlink="http://www.w3.org/1999/xlink" content-type="dwc:verbatimCoordinates" xlink:type="simple">9.450°N, 83.717°W</named-content>, 1400m, 5 Aug 1985 (P. S. Ward); Pan-Am Hwy, 23 rd km N San Isidro de General, [ca. <named-content xmlns:xlink="http://www.w3.org/1999/xlink" content-type="dwc:verbatimCoordinates" xlink:type="simple">9.466°N, 83.703°W</named-content>], 1600m, 20–23 Jun 1974 (Harding &amp; Donahue); 2km E San Gerardo, <named-content xmlns:xlink="http://www.w3.org/1999/xlink" content-type="dwc:verbatimCoordinates" xlink:type="simple">9.467°N, 83.583°W</named-content>, 1600m, 4 Aug 1985 (P. S. Ward); <bold>ECUADOR: <italic>Cañar</italic></bold>: 2–6km above Cochancay on Guayaquil-Tambo H’way, [ca. <named-content xmlns:xlink="http://www.w3.org/1999/xlink" content-type="dwc:verbatimCoordinates" xlink:type="simple">2.468°S, 79.291°W</named-content>], 600m, 25 Jul 1973 (W. L. Brown); <bold>GUATEMALA: <italic>Izabal</italic></bold>: 5km NW Morales, <named-content xmlns:xlink="http://www.w3.org/1999/xlink" content-type="dwc:verbatimCoordinates" xlink:type="simple">15.51351°N, 88.86647°W</named-content>, 240m, 18 May 2009 (J. Longino);<bold><italic>Petén</italic></bold>: 13km NW Machaquilá, <named-content xmlns:xlink="http://www.w3.org/1999/xlink" content-type="dwc:verbatimCoordinates" xlink:type="simple">16.44202°N, 89.53495°W</named-content>, 390m, 28 May 2009 (LLAMA);<bold><italic>Zacapa</italic></bold>: 2km SE La Unión, <named-content xmlns:xlink="http://www.w3.org/1999/xlink" content-type="dwc:verbatimCoordinates" xlink:type="simple">14.94701°N, 89.27594°W</named-content>, 1550m, 12 May 2009 (LLAMA); <bold><italic>Suchitepéquez</italic></bold>: 5.5km S Vol. Atitlán, <named-content xmlns:xlink="http://www.w3.org/1999/xlink" content-type="dwc:verbatimCoordinates" xlink:type="simple">14.52857°N, 91.19569°W</named-content>, 1070m, 18 Jun 2009 (LLAMA); <bold>HONDURAS: <italic>Atlántida</italic></bold>: San Juan Pueblo, [ca. <named-content xmlns:xlink="http://www.w3.org/1999/xlink" content-type="dwc:verbatimCoordinates" xlink:type="simple">15.583°N, 87.233°W</named-content>], 100m, Feb–Mar 1920 (W. M. Mann); <bold><italic>Cortés</italic></bold>: PN Cusuco, <named-content xmlns:xlink="http://www.w3.org/1999/xlink" content-type="dwc:verbatimCoordinates" xlink:type="simple">15.48940°N, 88.23732°W</named-content>, 1290m, 30 May 2010 (LLAMA); <bold><italic>Olancho</italic></bold>: 9km N Catacamas, <named-content xmlns:xlink="http://www.w3.org/1999/xlink" content-type="dwc:verbatimCoordinates" xlink:type="simple">14.93646°N, 85.90488°W</named-content>, 1340m, 10 May 2010 (M. G. Branstetter); 10km N Catacamas, <named-content xmlns:xlink="http://www.w3.org/1999/xlink" content-type="dwc:verbatimCoordinates" xlink:type="simple">14.94125°N, 85.90385°W</named-content>, 1320m, 10 May 2010 (LLAMA); 11km NNE Catacamas, <named-content xmlns:xlink="http://www.w3.org/1999/xlink" content-type="dwc:verbatimCoordinates" xlink:type="simple">14.95031°N, 85.86229°W</named-content>, 1470m, 12 May 2009 (J. Longino); PN La Muralla, <named-content xmlns:xlink="http://www.w3.org/1999/xlink" content-type="dwc:verbatimCoordinates" xlink:type="simple">15.09721°N, 86.73840°W</named-content>, 1480m, 5 May 2010 (LLAMA); <bold>MÉXICO: <italic>Chiapas</italic></bold>: Lago Metzabok, <named-content xmlns:xlink="http://www.w3.org/1999/xlink" content-type="dwc:verbatimCoordinates" xlink:type="simple">17.12360°N, 91.63766°W</named-content>, 575m, 5 Jun 2008 (LLAMA); Nahá, <named-content xmlns:xlink="http://www.w3.org/1999/xlink" content-type="dwc:verbatimCoordinates" xlink:type="simple">16.94885°N, 91.59489°W</named-content>, 930m, 8 Jun 2008 (LLAMA);<bold><italic>Hidalgo</italic></bold><!--PageBreak-->: 6.4km SW Chapulhuacán, [ca. <named-content xmlns:xlink="http://www.w3.org/1999/xlink" content-type="dwc:verbatimCoordinates" xlink:type="simple">21.155°N, 98.931°W</named-content>], 1070m, 27 Jun–1 Jul 1973 (A. F. Newton); between Real del Monte and El Chico, [ca. <named-content xmlns:xlink="http://www.w3.org/1999/xlink" content-type="dwc:verbatimCoordinates" xlink:type="simple">20.138°N, 98.673°W</named-content>], Mar–Aug 1913 (W. M. Mann); <bold><italic>Oaxaca</italic></bold>: Mirador Grande, <named-content xmlns:xlink="http://www.w3.org/1999/xlink" content-type="dwc:verbatimCoordinates" xlink:type="simple">17.89844°N, 96.36253°W</named-content>, 990m, 14 <!--PageBreak-->Aug 2009 (M. G. Branstetter);<bold><italic>Puebla</italic></bold>: 17km NE Teziutlán, [ca. <named-content xmlns:xlink="http://www.w3.org/1999/xlink" content-type="dwc:verbatimCoordinates" xlink:type="simple">19.877°N, 97.310°W</named-content>], 1940m, 7 Jun 1988 (W. P. MacKay); 24km N Xicotepec de Juarez, [ca. <named-content xmlns:xlink="http://www.w3.org/1999/xlink" content-type="dwc:verbatimCoordinates" xlink:type="simple">20.282°N, 97.963°W</named-content>], 1070m, 17 Jun 1983 (R. S. Anderson); <bold><italic>Veracruz</italic></bold>: Canyon Río Metlac, near Fortín, [ca. <named-content xmlns:xlink="http://www.w3.org/1999/xlink" content-type="dwc:verbatimCoordinates" xlink:type="simple">18.90°N, 97.00°W</named-content>], 975m, 7–28 Aug 1973 (A. F. Newton); 10km S Orizaba, <named-content xmlns:xlink="http://www.w3.org/1999/xlink" content-type="dwc:verbatimCoordinates" xlink:type="simple">18.750°N, 97.083°W</named-content>, 1500m, 19 Mar 1985 (P. S. Ward); 2.7km N Teocelo, [ca. <named-content xmlns:xlink="http://www.w3.org/1999/xlink" content-type="dwc:verbatimCoordinates" xlink:type="simple">19.40°N, 96.98°W</named-content>], 1130m, 22–24 Jul 1973 (A. F. Newton); 11km N San Andrés Tuxtla, <named-content xmlns:xlink="http://www.w3.org/1999/xlink" content-type="dwc:verbatimCoordinates" xlink:type="simple">18.55°N, 96.00°W</named-content>, 1400m, 23 Mary 1985 (P. S. Ward); 10km NNW Sontecomapan, <named-content xmlns:xlink="http://www.w3.org/1999/xlink" content-type="dwc:verbatimCoordinates" xlink:type="simple">18.583°N, 95.083°W</named-content>, 200m, 20 Mar 1985 (P. S. Ward); <bold>NICARAGUA: <italic>Jinotega</italic></bold>: PN Cerro Saslaya, <named-content xmlns:xlink="http://www.w3.org/1999/xlink" content-type="dwc:verbatimCoordinates" xlink:type="simple">13.77173°N, 85.01286°W</named-content>, 1110m, 12 May 2011 (LLAMA);RNDatanlí El Diablo, <named-content xmlns:xlink="http://www.w3.org/1999/xlink" content-type="dwc:verbatimCoordinates" xlink:type="simple">13.10410°N, 85.01286°W</named-content>, 1110m, 12 May 2011 (LLAMA);RNDatanlí El Diablo, <named-content xmlns:xlink="http://www.w3.org/1999/xlink" content-type="dwc:verbatimCoordinates" xlink:type="simple">13.08051°N, 85.87462°W</named-content>, 1170m, 20 May 2011 (LLAMA); <bold>PANAMA: <italic>Panama</italic></bold>: Cerro Campana, [ca. <named-content xmlns:xlink="http://www.w3.org/1999/xlink" content-type="dwc:verbatimCoordinates" xlink:type="simple">8.678°N, 79.928°W</named-content>], 875m, 17 Jan 1960 (Fairchild &amp; Brown).</p><fig id="F89" position="float" orientation="portrait"><label>Figure 89.</label><caption><p>Distribution map of <italic><tp:taxon-name>Stenamma felixi</tp:taxon-name></italic>.</p></caption><graphic xmlns:xlink="http://www.w3.org/1999/xlink" xlink:href="ZooKeys-295-001-g089.jpg" position="float" orientation="portrait" xlink:type="simple"/></fig></tp:treatment-sec></tp:taxon-treatment>
