# Supplementary material for: Revision of the Middle American clade of the ant genus Stenamma Westwood (Hymenoptera, Formicidae, Myrmicinae)
Source: Zookeys. 2013 Apr 24;(295):1–277. doi: 10.3897/zookeys.295.4905 (PMC3677376; doi:10.3897/zookeys.295.4905)
Supplement: XML Treatment for Stenamma hojarasca [file zookeys.295.4905-treatment15.xml]

<!DOCTYPE tp:taxon-treatment
  PUBLIC "-//TaxonX//DTD Taxonomic Treatment Publishing DTD v0 20100105//EN" "tax-treatment-NSO.dtd">
<tp:taxon-treatment xmlns:tp="http://www.plazi.org/taxpub"><tp:treatment-meta><mixed-citation publication-type="journal"><person-group><name><surname>Branstetter</surname><given-names>Michael G.</given-names></name></person-group><article-title>Revision of the Middle American clade of the ant genus 
                    <italic><tp:taxon-name>Stenamma</tp:taxon-name></italic> Westwood (Hymenoptera, Formicidae, Myrmicinae)</article-title><source>Zookeys</source><day>24</day><month>4</month><year>2013</year><volume>2013</volume><issue>295</issue><fpage>1</fpage><lpage>277</lpage><pub-id pub-id-type="doi">10.3897/zookeys.295.4905</pub-id></mixed-citation></tp:treatment-meta><tp:nomenclature><tp:taxon-name>
                        <tp:taxon-name-part taxon-name-part-type="genus">Stenamma</tp:taxon-name-part>
                        <tp:taxon-name-part taxon-name-part-type="species">hojarasca</tp:taxon-name-part>
                    <object-id xmlns:xlink="http://www.w3.org/1999/xlink" xlink:type="simple">urn:lsid:zoobank.org:act:E2855151-38C5-41C4-869E-8879710A8F45</object-id>
								<object-id xmlns:xlink="http://www.w3.org/1999/xlink" xlink:type="simple">http://species-id.net/wiki/Stenamma_hojarasca</object-id>
								</tp:taxon-name><tp:taxon-status xmlns:xlink="http://www.w3.org/1999/xlink" xlink:type="simple">sp. n.</tp:taxon-status><xref ref-type="fig" rid="F90">Worker: Figure 90</xref><xref ref-type="fig" rid="F91">; Map: Figure 91</xref></tp:nomenclature><tp:treatment-sec sec-type="Type material"><title>Type material.</title><p><italic>Holotype worker</italic>.HONDURAS: Cortés, Parque Nacional Cusuco, <named-content xmlns:xlink="http://www.w3.org/1999/xlink" content-type="dwc:verbatimCoordinates" xlink:type="simple">15.48939°N, 88.23678°W</named-content> ±300m, 1280m, 31 May 2010, mesophyll forest, ex sifted leaf <!--PageBreak-->litter (LLAMA, collection Wm-C-06-1-03) [USNM, specimen CASENT0622132]. <italic>Paratypes</italic>: same data as holotype but <named-content xmlns:xlink="http://www.w3.org/1999/xlink" content-type="dwc:verbatimCoordinates" xlink:type="simple">15.48896°N, 88.23439°W</named-content> ±20m, 1290m, 30 May 2010 (LLAMA, Wm-C-06-1-01) [1w, CAS, CASENT0622124]; <named-content xmlns:xlink="http://www.w3.org/1999/xlink" content-type="dwc:verbatimCoordinates" xlink:type="simple">15.48683°N, 88.23422°W</named-content> ±300m, 1340m, 30 May 2010 (LLAMA, Wm-C-06-1-02) [1w, EAPZ, CASENT0622126]; <named-content xmlns:xlink="http://www.w3.org/1999/xlink" content-type="dwc:verbatimCoordinates" xlink:type="simple">15.48723°N, 88.23482°W</named-content> ±20m, 1330m, 30 May 2010 (LLAMA, Wa-C-06-1-08) [1w, INBio, CASENT0621692]; <named-content xmlns:xlink="http://www.w3.org/1999/xlink" content-type="dwc:verbatimCoordinates" xlink:type="simple">15.48717°N, 88.23476°W</named-content> ±20m, 1330m, 30 May 2010 (LLAMA, Wa-C-06-1-10) [1w, MCZ, CASENT0621693]; <named-content xmlns:xlink="http://www.w3.org/1999/xlink" content-type="dwc:verbatimCoordinates" xlink:type="simple">15.48940°N, 88.23695°W</named-content> ±20m, 1290m, 30 May 2010 (LLAMA, Wa-C-06-2-28) [1w, UCD, CASENT0621752]; <named-content xmlns:xlink="http://www.w3.org/1999/xlink" content-type="dwc:verbatimCoordinates" xlink:type="simple">15.48839°N, 88.23592°W</named-content> ±60m, 1260m, 31 May 2010 (LLAMA, Wm-C-06-2-02) [1w, MGBPC, CASENT0622169].</p></tp:treatment-sec><tp:treatment-sec sec-type="Worker diagnosis"><title>Worker diagnosis.</title><p>Integument mostly dark red-brown to orange-brown; small- to medium-sized species (see HL, ML, and PrW below); anterior clypeal margin undulating, with 4 blunt teeth; basal margin of mandible straight to slightly sinuous, without a basal notch or deep depression; gastral pilosity clearly bilayered, with a layer of suberect setae, and a layer of decumbent setae; petiole distinctly elongate (PL/HW 0.60–0.68); postpetiolar node dorsoventrally flattened and slightly elongate (PPH/PH 0.75–0.84); eye relatively small (EL 0.07–0.11, REL 13–18), subcircular, with 4–5 ommatidia at greatest diameter; median clypeal lobe projecting dorsally outward, resulting in rather distinct dorsal and anterior surfaces (visible in profile); dorsal surface of median lobe with a pair of distinct longitudinal carinulae that strongly diverge around median lobe at anterior margin; frontal lobes slightly to very strongly expanded (FLD 0.19–0.25, FLI 31–46), either completely or mostly covering torular lobes in full-face view; propodeal spines present, short to moderate length (PSL 0.12–0.17, PSI 1.6–1.9). <italic>Similar species</italic>: <italic><tp:taxon-name>Stenamma catracho</tp:taxon-name></italic>, <italic><tp:taxon-name>Stenamma cusuco</tp:taxon-name></italic>, <italic><tp:taxon-name>Stenamma ochrocnemis</tp:taxon-name></italic>.</p></tp:treatment-sec><tp:treatment-sec sec-type="Geographic range"><title>Geographic range.</title><p>Southern Mexico to Honduras.</p></tp:treatment-sec><tp:treatment-sec sec-type="Worker description"><title>Worker description.</title><p>(7 measured) HL 0.65–0.76 (0.70), HW 0.54–0.66 (0.60), FLD 0.19–0.25 (0.24), PCW 0.03 (0.03), SL 0.47–0.56 (0.49), EL 0.07–0.11 (0.11), ACL 0.46–0.56 (0.50), ML 0.81–0.99 (0.87), PrW 0.40–0.48 (0.42), PSL 0.12–0.17 (0.14), SDL 0.07–0.10 (0.08), PL 0.35–0.42 (0.36), PH 0.16–0.19 (0.17), PW 0.11–0.14 (0.13), PPL 0.18–0.20 (0.19), PPH 0.12–0.15 (0.14), PPW 0.14–0.17 (0.16), MFL 0.52–0.64 (0.55), MTL 0.42–0.54 (0.46), CI 82–88 (86), SI 82–89 (82), REL 13–18 (18), FLI 31–46 (41), PSI 1.6–1.9 (1.9), MFI 102–109 (108), ACI1 65–70 (67), ACI2 96–102 (102).</p><p>Small- to medium-sized species; general body color dark red-brown to orange-brown, with patches of lighter brown on gaster; appendages orange-brown to yellow-brown; setae pale golden brown; mandible with 5–7 teeth, consisting of 3 distinct apical teeth, a distinct basal tooth, and 1–3 worn or denticulate inner teeth; basal margin of mandible straight to slightly sinuous, without a basal notch or deep depression; mandible mostly smooth and shiny, with scattered piligerous punctae and faint striae; median clypeal lobe projecting dorsally outward, resulting in rather distinct dorsal and anterior surfaces (visible in profile); anterior clypeal margin undulating, with 4 blunt teeth (best viewed at an anterodorsal angle); dorsal surface of median lobe with a pair of distinct longitudinal carinulae that strongly diverge around median lobe at anterior margin; remainder of clypeus mostly smooth and shiny; posterior extension of clypeus between antennal insertions nar<!--PageBreak-->row (PCW 0.03), with sides subparallel to hourglass-shaped; frontal lobes slightly to very strongly expanded (FLD 0.19–0.25, FLI 31–46), either completely or mostly covering torular lobes in full-face view; frontal carinae weakly developed, not extending beyond frontal lobes; head subrectangular to somewhat oval-shaped (CI 82–88), posterior margin slightly depressed medially; eye appearing small (EL 0.07–0.11, REL 13–18), subcircular, with 4–5 ommatidia at greatest diameter; head strongly rugoreticulate, with a few longitudinal costae along midline, interstices faintly punctate; scape somewhat short (SI 82–89), not reaching posterior margin of head when laid back; scape surface mostly smooth and shiny, with scattered piligerous punctae; flagellum with a somewhat distinct 4-segmented antennal club; mesosoma completely sculptured, except for propodeal declivity, which has faint transverse carinulae; promesonotal dorsum rugose to rugoreticulate and punctate, with rugae transverse near anterior margin, becoming arcuate, and then longitudinal posteriad; mesosomal side mostly punctate, with scattered rugulae; anterodorsal margin of promesonotum with a somewhat distinct straight to lightly curving transverse carina, anterolateral margins of pronotum forming distinct shoulders in dorsal view; anterior declivity of pronotum in profile nearly vertical, and forming a sharp transition with the dorsum; promesonotum in profile low-domed, somewhat asymmetrical; metanotal grove distinct, deeper than average; anterodorsal margin of propodeum with a distinct welt; propodeal spines present, short to moderate length (PSL 0.12–0.17, PSI 1.6–1.9); petiole distinctly elongate and gracile (PL/HW 0.60–0.68); petiolar node relatively small (PH/PL 0.45–0.49), subconical and roughly symmetrical in profile, with a rounded dorsum; postpetiolar node dorsoventrally flattened and slightly elongate (PPH/PH 0.75–0.84); petiolar and postpetiolar nodes almost completely smooth and shining, remaining surfaces of waist segments mostly punctate, with a few rugulae surrounding postpetiolar node; gaster mostly smooth and shiny, with scattered piligerous punctae; most of body dorsum with short standing pilosity; gastral pilosity clearly bilayered, with a layer of suberect setae, and a layer of decumbent setae; scape setae decumbent to appressed; setae on legs mostly decumbent to appressed, with suberect setae on coxae and femoral venters.</p><fig id="F90" position="float" orientation="portrait"><label>Figure 90.</label><caption><p><italic><tp:taxon-name>Stenamma hojarasca</tp:taxon-name></italic> holotype worker (CASENT0622132) <bold>A</bold> Profile <bold>B</bold> Face <bold>C</bold> Dorsum <bold>D </bold>Anterior clypeal margin in anterodorsal view <bold>E</bold> Gaster.</p></caption><graphic xmlns:xlink="http://www.w3.org/1999/xlink" xlink:href="ZooKeys-295-001-g090.jpg" position="float" orientation="portrait" xlink:type="simple"/></fig></tp:treatment-sec><tp:treatment-sec sec-type="Queen"><title>Queen.</title><p>Unknown.</p></tp:treatment-sec><tp:treatment-sec sec-type="Male"><title>Male.</title><p>Unknown.</p></tp:treatment-sec><tp:treatment-sec sec-type="Biology"><title>Biology.</title><p><italic><tp:taxon-name>Stenamma hojarasca</tp:taxon-name></italic> is a rare species known almost exclusively from sifted leaf litter collected from the forest floor. The only exception is a single specimen from a carrion baited pitfall trap in Belize. This species is found in montane mesophyll and cloud forest habitats and has been collected from 1100–1550 m elevation.</p></tp:treatment-sec><tp:treatment-sec sec-type="Comments"><title>Comments.</title><p>The form of the waist segments combined with the projecting median clypeal lobe, make <italic><tp:taxon-name>Stenamma hojarasca</tp:taxon-name></italic> a very distinctive species. It should not be confused easily with any other MAC species.</p><p>The most significant form of variation within this species is the extent to which the frontal lobes are expanded. In the Cusuco population, the frontal lobes are greatly expanded laterally and anteroposteriorly, completely covering the torular lobes in full-face view. In the other populations, the frontal lobes are only moderately expanded and they do not completely cover the torular lobes in full-face view, leaving the outer margins somewhat visible. I treat this as intraspecific variation until more material can be gathered.</p><p><!--PageBreak--><!--PageBreak-->Molecular phylogenetic data infer that <italic><tp:taxon-name>Stenamma hojarasca</tp:taxon-name></italic> belongs to a clade that includes <italic><tp:taxon-name>Stenamma cusuco</tp:taxon-name></italic> and <italic><tp:taxon-name>Stenamma ochrocnemis</tp:taxon-name></italic>, with the latter being its sister species (Branstetter unpublished data).</p></tp:treatment-sec><tp:treatment-sec sec-type="Material examined"><title>Material examined.</title><p><bold>BELIZE: <italic>Cayo</italic></bold>: Chiquibul N.P., Doyle’s Delight, <named-content xmlns:xlink="http://www.w3.org/1999/xlink" content-type="dwc:verbatimCoordinates" xlink:type="simple">16.49305°N, 89.04694°W</named-content>, 1100m, 19–28 Aug 2007 (P. W. Kovarik); <bold>GUATEMALA:</bold> <bold><italic>Zacapa</italic></bold>: 2km SE La Unión, <named-content xmlns:xlink="http://www.w3.org/1999/xlink" content-type="dwc:verbatimCoordinates" xlink:type="simple">14.94460°N, 89.27726°W</named-content>, 1550m, 12 May 2009 (LLAMA); <bold>HONDURAS:</bold> <bold><italic>Cortés</italic></bold>: PN Cusuco, <named-content xmlns:xlink="http://www.w3.org/1999/xlink" content-type="dwc:verbatimCoordinates" xlink:type="simple">15.48939°N, 88.23678°W</named-content>, 1280m, 31 May 2010 (LLAMA); PN Cusuco, <named-content xmlns:xlink="http://www.w3.org/1999/xlink" content-type="dwc:verbatimCoordinates" xlink:type="simple">15.48683°N, 88.23422°W</named-content>, 1340m, 30 May 2010 (LLAMA); <bold>MÉXICO: <italic>Chiapas</italic></bold>: 10.6km W El Bosque, <named-content xmlns:xlink="http://www.w3.org/1999/xlink" content-type="dwc:verbatimCoordinates" xlink:type="simple">17.043°N, 92.762°W</named-content>, 1460m, 25–29 Aug 1973 (A. F. Newton).</p><fig id="F91" position="float" orientation="portrait"><label>Figure 91.</label><caption><p>Distribution map of <italic><tp:taxon-name>Stenamma hojarasca</tp:taxon-name></italic> (circles) and <italic><tp:taxon-name>Stenamma huachucanum</tp:taxon-name></italic> (squares).</p></caption><graphic xmlns:xlink="http://www.w3.org/1999/xlink" xlink:href="ZooKeys-295-001-g091.jpg" position="float" orientation="portrait" xlink:type="simple"/></fig></tp:treatment-sec></tp:taxon-treatment>
