# Supplementary material for: Revision of the Middle American clade of the ant genus Stenamma Westwood (Hymenoptera, Formicidae, Myrmicinae)
Source: Zookeys. 2013 Apr 24;(295):1–277. doi: 10.3897/zookeys.295.4905 (PMC3677376; doi:10.3897/zookeys.295.4905)
Supplement: XML Treatment for Stenamma megamanni [file zookeys.295.4905-treatment25.xml]

<!DOCTYPE tp:taxon-treatment
  PUBLIC "-//TaxonX//DTD Taxonomic Treatment Publishing DTD v0 20100105//EN" "tax-treatment-NSO.dtd">
<tp:taxon-treatment xmlns:tp="http://www.plazi.org/taxpub"><tp:treatment-meta><mixed-citation publication-type="journal"><person-group><name><surname>Branstetter</surname><given-names>Michael G.</given-names></name></person-group><article-title>Revision of the Middle American clade of the ant genus 
                    <italic><tp:taxon-name>Stenamma</tp:taxon-name></italic> Westwood (Hymenoptera, Formicidae, Myrmicinae)</article-title><source>Zookeys</source><day>24</day><month>4</month><year>2013</year><volume>2013</volume><issue>295</issue><fpage>1</fpage><lpage>277</lpage><pub-id pub-id-type="doi">10.3897/zookeys.295.4905</pub-id></mixed-citation></tp:treatment-meta><tp:nomenclature><tp:taxon-name>
                        <tp:taxon-name-part taxon-name-part-type="genus">Stenamma</tp:taxon-name-part>
                        <tp:taxon-name-part taxon-name-part-type="species">megamanni</tp:taxon-name-part>
                    <object-id xmlns:xlink="http://www.w3.org/1999/xlink" xlink:type="simple">urn:lsid:zoobank.org:act:AC3D916C-B156-4A58-88CD-6476825F3194</object-id>
								<object-id xmlns:xlink="http://www.w3.org/1999/xlink" xlink:type="simple">http://species-id.net/wiki/Stenamma_megamanni</object-id>
								</tp:taxon-name><tp:taxon-status xmlns:xlink="http://www.w3.org/1999/xlink" xlink:type="simple">sp. n.</tp:taxon-status><xref ref-type="fig" rid="F119">Worker: Figures 119</xref><xref ref-type="fig" rid="F120">, 120</xref><xref ref-type="fig" rid="F121">; Queen: Figure 121A–D</xref><xref ref-type="fig" rid="F121">; Male: Figure 121E–G</xref><xref ref-type="fig" rid="F122">; Map: Figure 122</xref></tp:nomenclature><tp:treatment-sec sec-type="Type material"><title>Type material.</title><p><italic>Holotype worker</italic>. MÉXICO, Chiapas: Sierra Morena, <named-content xmlns:xlink="http://www.w3.org/1999/xlink" content-type="dwc:verbatimCoordinates" xlink:type="simple">16.16121°N, 93.60024°W</named-content> ±50m, 1320m, 15 May 2008, riparian mesophyll forest, nest under stone (M. G. Branstetter, collection MGB750) [USNM, specimen CASENT0622851]. <italic>Paratypes</italic>: same data as holotype [1w, CAS, CASENT0622852], [1w, EAPZ, CASENT0622853], [1w, ECOSCE, CASENT0622854], [1w, FMNH, CASENT0622855], [1w, ICN, CASENT0622856], [1w, INBio, CASENT0623361], [1w, JTLC, CASENT0623362], [1w, LACM, CASENT0623363], [1w, MGBPC, CASENT0623364], [1w, MCZ, CASENT0623365], [1w, MZSP, CASENT0623366], [1w, UCD, CASENT0623367], [1w, UNAM, CASENT0623368, [1w, UVGC, CASENT0623369], [1w, USNM, CASENT0623370]; same data but <named-content xmlns:xlink="http://www.w3.org/1999/xlink" content-type="dwc:verbatimCoordinates" xlink:type="simple">16.16016°N, 93.60572°W</named-content> ±15m, 1360m, 15 May 2008 (LLAMA, Ma-A-01-1-01) [1dq, USNM, CASENT0604840].</p></tp:treatment-sec><tp:treatment-sec sec-type="Worker diagnosis"><title>Worker diagnosis.</title><p>Integument mostly black to red-black; medium- to large-sized species (see HL, ML, PrW below); lateral apex of hypostomal bridge projecting ventrally as a subquadrate to broadly rounded lobe, visible behind base of mandible in profile view; propodeal spines tuberculate (PSL 0.10–0.15, PSI 1.0–1.2); face and mesosoma usually completely sculptured with rugoreticulae and some carinulae (rarely with sculpture reduced); eye of moderate to large size (EL 0.14–0.19, REL 15–20), oval-shaped, with 8–11 ommatidia in greatest diameter; postpetiole usually appearing smaller than petiolar node (PPH/PH 0.85–0.98); basal margin of mandible straight to slightly sinuous; anterior clypeal margin with a median emargination. <italic>Similar species</italic>: <italic><tp:taxon-name>Stenamma manni</tp:taxon-name></italic>.</p></tp:treatment-sec><tp:treatment-sec sec-type="Geographic range"><title>Geographic range.</title><p>Southern Mexico to Nicaragua.</p></tp:treatment-sec><tp:treatment-sec sec-type="Worker description"><title>Worker description.</title><p>(12 measured) HL 0.93–1.15 (1.07), HW 0.80–1.08 (0.98), FLD 0.22–0.29 (0.25), PCW 0.05–0.10 (0.07), SL 0.79–0.98 (0.91), EL 0.14–0.19 (0.17), ACL 0.70–0.86 (0.78), ML 1.18–1.48 (1.36), PrW 0.53–0.69 (0.63), PSL 0.10–0.15 (0.12), SDL 0.09–0.14 (0.11), PL 0.40–0.54 (0.45), PH 0.25–0.32 (0.30), PW 0.18–0.25 (0.23), PPL 0.23–0.33 (0.26), PPH 0.21–0.31 (0.26), PPW 0.23–0.30 (0.28), MFL 0.97–1.23 (1.14), MTL 0.72–0.93 (0.85), CI 86–96 (91), SI 89–100 (93), REL 15–20 (18), FLI 25–28 (26), PSI 1.0–1.2 (1.1), MFI 82–90 (86), ACI1 61–63 (62), ACI2 84–89 (86).</p><p>Medium- to large-sized species; general body color black to red-black, with appendages black or dark brown to orange-brown, becoming lighter toward extremities at joints; setae dark golden brown to golden brown; mandible with 6 teeth, 2 teeth nearest basal tooth sometimes worn and indistinct; basal margin of mandible straight to slightly sinuous, without a basal depression or notch; mandible mostly smooth, with scattered piligerous punctae and a few striations near base and on lateral surface; <!--PageBreak-->anterior clypeal margin with a simple median emargination; median lobe of clypeus usually with a pair of longitudinal carinulae (type population), but sometimes surface smooth, or with several irregular carinulae, area in between carinulae often de<!--PageBreak-->pressed; apex of lobe usually with a single transverse short carinula (type population), but sometimes with several transverse carinulae/rugulae; remainder of clypeus smooth and shiny; posterior extension of clypeus between antennal insertions of moderate width (PCW 0.05–0.10), sides subparallel; frontal lobes of moderate width (FLD 0.22–0.29; FLI 25–28) not greatly obscuring torular lobes in full-face view; lateral margin of hypostomal bridge with a projecting subquadrate lobe, visible in profile view (very rarely reduced and only visible from a lateroventral view); head roughly oval-shaped to more robust, becoming strongly heart-shaped (CI 86–96), posterior margin of head with a distinct median depression (especially in larger specimens); eye moderately large (EL 0.14–0.19, REL 15–20), oval-shaped, with 8–11 ommatidia at greatest diameter; face sculpture variable, usually strongly rugoreticulate, with some carinulae along midline (type population), but sometimes sculpture more polished, with area near posterior margin of head becoming somewhat smooth; scape of moderate length (SI 89–100), reaching posterior margin of head when laid back; scape usually thick and robust, surface carinate to carinulae with piligerous punctae; flagellum with a somewhat indistinct 4-segmented antennal club; mesosoma sculpture variable, often densely rugose, with rugae wavy, almost becoming reticulate (type population), but sculpture often reduced, with promesonotum longitudinally carinulate to nearly smooth, and side of propodeum and mesopleuron more punctate; promesonotum in profile domed, and usually asymmetrical (type population), with apex shifted anterior of midpoint, but sometimes promesonotum symmetrical; metanotal groove well-demarcated, sometimes somewhat wide and with metanotum forming a small welt (type population); propodeal spines tuberculate (PSL 0.10–0.15, PSI 1.0–1.2); petiole of moderate length, usually somewhat robust (PL/HW 0.45–0.52); petiolar node in profile of moderate height (PH/PL 0.59–0.68), dorsum usually broadly rounded and pointing vertically, only rarely forming a sharp apex; postpetiole in profile usually appearing smaller than petiolar node (PPH/PH 0.85–0.98); petiole and postpetiole usually strongly punctate, with a few rugulae on dorsum and anterior face of postpetiolar node (type population), sometimes anterior faces of petiolar and petiolar nodes mostly smooth; gaster mostly smooth, with scattered piligerous punctae; most of body dorsum with relatively long standing pilosity; pilosity on gastral dorsum sparse and mostly suberect (type population), usually with some shorter subdecumbent setae, suberect setae often somewhat stout; setae on promesonotum often noticeably erect; setae on scape uniformly suberect to decumbent; setae on legs mostly decumbent to appressed, with some suberect setae on femoral venters and coxae.</p><fig id="F119" position="float" orientation="portrait"><label>Figure 119.</label><caption><p><italic><tp:taxon-name>Stenamma megamanni</tp:taxon-name></italic> holotype worker (CASENT0622851) <bold>A</bold> Profile <bold>B</bold> Face <bold>C</bold> Dorsum <bold>D</bold> Anterior clypeal margin in anterodorsal view <bold>E</bold> Gaster.</p></caption><graphic xmlns:xlink="http://www.w3.org/1999/xlink" xlink:href="ZooKeys-295-001-g119.jpg" position="float" orientation="portrait" xlink:type="simple"/></fig><fig id="F120" position="float" orientation="portrait"><label>Figure 120.</label><caption><p><italic><tp:taxon-name>Stenamma megamanni</tp:taxon-name></italic> worker variants. Face, profile, dorsal views <bold>A–C</bold> Variant 1 (CASENT0621836) <bold>D–F</bold> Variant 2 (CASENT0606734) <bold>G–I</bold> Variant 3 (CASENT0603924).</p></caption><graphic xmlns:xlink="http://www.w3.org/1999/xlink" xlink:href="ZooKeys-295-001-g120.jpg" position="float" orientation="portrait" xlink:type="simple"/></fig></tp:treatment-sec><tp:treatment-sec sec-type="Queen description"><title>Queen description.</title><p>(5 measured) HL 1.01–1.12 (1.11), HW 0.92–1.03 (0.99), FLD 0.27–0.31 (0.31), PCW 0.07–0.10 (0.09), SL 0.87–0.97 (0.95), EL 0.26–0.28 (0.28), ACL 0.76–0.83 (0.83), ML 1.55–1.72 (1.71), PrW 0.93–1.04 (0.99), PSL 0.20–0.23 (0.20), SDL 0.15–0.17 (0.16), PL 0.57–0.60 (0.60), PH 0.33–0.39 (0.36), PW 0.26–0.31 (0.30), PPL 0.30–0.34 (0.34), PPH 0.32–0.39 (0.38), PPW 0.35–0.40 (0.38), MFL 1.13–1.26 (1.26), MTL 0.86–0.96 (0.93), CI 89–92 (89), SI 93–96 (96), REL 28–29 (28), FLI 28–31 (31), PSI 1.2–1.4 (1.2), MFI 78–84 (78), ACI1 60–62 (60), ACI2 83–89 (87).</p><p><!--PageBreak-->Same as worker except for standard queen modifications and as follows: pronotum with transverse rugulae; mesoscutum longitudinally costulate; scutellum rugose to rugoreticulate; propodeum rugose to rugoreticulate; postpetiolar node larger, and somewhat anteroposteriorly compressed; mesopleuron mostly smooth; setae on mesoscutum short; setae on gastral dorsum often more dense, and more strongly bilayered, with layer of decumbent setae more dense; anterior quarter of gastral dorsum often with a layer of pubescence under stouter suberect and decumbent setae; wing venation as in <xref ref-type="fig" rid="F121">Figure 121D</xref>.</p><fig id="F121" position="float" orientation="portrait"><label>Figure 121.</label><caption><p><italic><tp:taxon-name>Stenamma megamanni</tp:taxon-name></italic> <bold>A</bold> Paratype queen (CASENT0604840), profile <bold>B</bold> Same, face <bold>C</bold> Same, dorsum <bold>D</bold> Same, wings <bold>E</bold> Male (CASENT000007293), profile <bold>F</bold> Same, face <bold>G</bold> Same, dorsum.</p></caption><graphic xmlns:xlink="http://www.w3.org/1999/xlink" xlink:href="ZooKeys-295-001-g121.jpg" position="float" orientation="portrait" xlink:type="simple"/></fig></tp:treatment-sec><tp:treatment-sec sec-type="Male"><title>Male.</title><p>See <xref ref-type="fig" rid="F121">Figure 121E–G</xref>. Note the rather peculiar propodeal protuberances. I have observed these in several specimens from different sites. Many males, however, including males from the same nest, have only small sharp tubercles.</p></tp:treatment-sec><tp:treatment-sec sec-type="Biology"><title>Biology.</title><p><italic><tp:taxon-name>Stenamma megamanni</tp:taxon-name></italic> occurs from 700–2800 m, but it is most common from 1400–2000 m (there is also one dubious record from 150 m at Pico Bonito). It mainly inhabits montane wet forest environments, such as cloud forest, oak-pine forest, riparian forest, and mesophyll forest. Specimens have been collected in samples of sifted leaf litter, by baiting, by use of a Malaise trap, and by searching. Nests are known from rotting logs, under rocks, in mud and clay banks, and in dead bark. Most collections of this species have been inside closed-canopy forest, but it has been found several times nesting in clearings near cloud forest (similar to <italic><tp:taxon-name>Stenamma manni</tp:taxon-name></italic>). The highest record of the species was a log nest in a clearing between lower elevation cloud forest and higher elevation pine forest.</p><p><!--PageBreak-->The type population was found nesting under rocks along a stream in mesophyll forest. This population was rather intriguing, because the nests were common and foragers were very abundant. In fact, <italic><tp:taxon-name>Stenamma megamanni</tp:taxon-name></italic> workers were more common at cookie bait cards placed along the stream than the usually more dominant ant genus <italic><tp:taxon-name>Pheidole</tp:taxon-name></italic>. This phenomenon of becoming locally abundant and dominant seems a frequent characteristic of this species. At Cerro Kilambé in Nicaragua, for example, <italic><tp:taxon-name>Stenamma megamanni</tp:taxon-name></italic> was nesting in clay banks bordering a small stream and was the dominant ant in the area.</p><p>Nests of this species are large for <italic><tp:taxon-name>Stenamma</tp:taxon-name></italic>, often containing several hundred workers. One nest at Cerro Kilambé, which was excavated from a mud bank, had 2-3 nest entrances and many chambers all filled with brood. The nest went about 10 cm into the bank, contained about 250 workers and had abundant larvae and pupae. Another nest from the same site was similar in size, but the chambers were constructed around small roots. All excavated nests have had single dealate queens.</p></tp:treatment-sec><tp:treatment-sec sec-type="Comments"><title>Comments.</title><p>As described above under <italic><tp:taxon-name>Stenamma manni</tp:taxon-name></italic>, separating <italic><tp:taxon-name>Stenamma megamanni</tp:taxon-name></italic> from <italic><tp:taxon-name>Stenamma manni</tp:taxon-name></italic> is difficult, because of the great diversity in <italic><tp:taxon-name>Stenamma manni</tp:taxon-name></italic> phenotypes across its range. At a local scale, however, separating <italic><tp:taxon-name>Stenamma megamanni</tp:taxon-name></italic> from <italic><tp:taxon-name>Stenamma manni</tp:taxon-name></italic> is usually easy. <italic><tp:taxon-name>Stenamma megamanni</tp:taxon-name></italic> is black and has a rather large eye with 8 or more ommatidia at greatest diameter. <italic><tp:taxon-name>Stenamma manni</tp:taxon-name></italic> in contrast is usually a dark red-brown color and has a smaller eye with 5–6 ommatidia at greatest diameter. Preliminary phylogenetic data show that specimens from the type population and several divergent populations of <italic><tp:taxon-name>Stenamma megamanni</tp:taxon-name></italic> form a clade nested within the <italic><tp:taxon-name>Stenamma manni</tp:taxon-name></italic> complex (Branstetter unpublished data). This result has provided evidence that <italic><tp:taxon-name>Stenamma megamanni</tp:taxon-name></italic> is a good species.</p><p>Within my concept of <italic><tp:taxon-name>Stenamma megamanni</tp:taxon-name></italic> there is significant variation in sculpture, size and pilosity among populations. Because I perceive the variation to be somewhat continuous, I do not describe separate variants, but I do provide some images depicting the variation (<xref ref-type="fig" rid="F120">Figure 120A–F</xref>). The type form appears rather robust with the promesonotum high-domed, and asymmetrical, and the sculpture very dense (<xref ref-type="fig" rid="F119">Figure 119A–E</xref>). The pronotal sculpture has very wavy, almost reticulate rugae. Most populations do not match the type population exactly. The closest is a collection at the locality 2km NE Macalajau in Guatemala, which was made at high elevation (2320 m) from a ground nest under a rock in a cloud forest clearing. This habit is quite different from that of the type population, which was found at lower elevation along a stream (see the biology section above). More commonly, workers appear somewhat less robust (<xref ref-type="fig" rid="F120">Figure 120A–C</xref>), with less dense sculpturing. A few populations have workers with very reduced face and promesonotal sculpture, and with more erect pilosity (<xref ref-type="fig" rid="F120">Figure 120D–F</xref>). One aberrant high-elevation collection from Guatemala (Pinalón) has very large workers, with transverse carinulae on the pronotum (<xref ref-type="fig" rid="F120">Figure 120G–I</xref>).</p></tp:treatment-sec><tp:treatment-sec sec-type="Material examined"><title>Material examined.</title><p><bold>GUATEMALA: <italic>Baja Verapaz</italic></bold>: nr Purulhá (Old Salama Road), <named-content xmlns:xlink="http://www.w3.org/1999/xlink" content-type="dwc:verbatimCoordinates" xlink:type="simple">15.24114°N, 90.28392°W</named-content>, 1660m, 20 Sep 2008 (R. S. Anderson); <bold><italic>El Progreso</italic></bold>: Cerro Pinalón, <named-content xmlns:xlink="http://www.w3.org/1999/xlink" content-type="dwc:verbatimCoordinates" xlink:type="simple">15.08324°N, 89.92681°W</named-content>, 2800m, 4 May 2009 (LLAMA);<bold><italic>Guatemala</italic></bold>: 1km SE La Pueblito, [ca. <named-content xmlns:xlink="http://www.w3.org/1999/xlink" content-type="dwc:verbatimCoordinates" xlink:type="simple">14.6211°N, 90.5269°W</named-content>], 1800m, 10 Jun 1991 (R. S. Anderson); <bold><italic>Jalapa</italic></bold>: Miramundo, Pino Dulce, <named-content xmlns:xlink="http://www.w3.org/1999/xlink" content-type="dwc:verbatimCoordinates" xlink:type="simple">14.53388°N, 90.15236°W</named-content>, 2300m, <!--PageBreak--><!--PageBreak-->18 Sep 2008 (R. S. Anderson); <bold><italic>Quiché</italic></bold>: 2.9km SSE Chichicastenango, <named-content xmlns:xlink="http://www.w3.org/1999/xlink" content-type="dwc:verbatimCoordinates" xlink:type="simple">14.91861°N, 91.10449°W</named-content>, 2000m, 17 Sep 2008 (M. G. Branstetter);2km NE Macalajau, <named-content xmlns:xlink="http://www.w3.org/1999/xlink" content-type="dwc:verbatimCoordinates" xlink:type="simple">15.42729°N, 90.81580°W</named-content>, 2320m, 15 Sep 2008 (M. G. Branstetter); <bold><italic>Suchitepéquez</italic></bold>: Vol. Atitlán, Ref. El Quetzal, <named-content xmlns:xlink="http://www.w3.org/1999/xlink" content-type="dwc:verbatimCoordinates" xlink:type="simple">14.55785°N, 91.19203°W</named-content>, 2000m, 10 Sep 2008 (R. S. Anderson); 3km S Vol. Atitlán, <named-content xmlns:xlink="http://www.w3.org/1999/xlink" content-type="dwc:verbatimCoordinates" xlink:type="simple">14.55558°N, 91.19285°W</named-content>, 1875m, 16 Jun 2009 (J. Longino); 5km S Vol. Atitlán, <named-content xmlns:xlink="http://www.w3.org/1999/xlink" content-type="dwc:verbatimCoordinates" xlink:type="simple">14.53500°N, 91.19871°W</named-content>, 1195m, 17 Jun 2009 (J. Longino); <bold><italic>Zacapa</italic></bold>: 2km SE La Unión, <named-content xmlns:xlink="http://www.w3.org/1999/xlink" content-type="dwc:verbatimCoordinates" xlink:type="simple">14.94460°N, 89.27726°W</named-content>, 1550m, 14 May 2009 (LLAMA); <bold>HONDURAS: <italic>Atlántida</italic></bold>: PN Pico Bonito, 7.8km SSW La Ceiba, <named-content xmlns:xlink="http://www.w3.org/1999/xlink" content-type="dwc:verbatimCoordinates" xlink:type="simple">15.69040°N, 86.90272°W</named-content>, 150m, 2 Oct 2008 (M. G. Branstetter); <bold><italic>Comayagua</italic></bold>: PN Cerro Azul Meambar, <named-content xmlns:xlink="http://www.w3.org/1999/xlink" content-type="dwc:verbatimCoordinates" xlink:type="simple">14.86613°N, 87.89736°W</named-content>, 940m, 21 May 2010 (LLAMA); PN Cerro Azul Meambar, 3.4km ESE La Guama, <named-content xmlns:xlink="http://www.w3.org/1999/xlink" content-type="dwc:verbatimCoordinates" xlink:type="simple">14.87221°N, 87.90535°W</named-content>, 760m, 26 Sep 2008 (M. G. Branstetter); <bold><italic>Francisco Morazán</italic></bold>: 21km S Guaimaca, <named-content xmlns:xlink="http://www.w3.org/1999/xlink" content-type="dwc:verbatimCoordinates" xlink:type="simple">14.35444°N, 86.4444°W</named-content>, 1360m, 14 May 2009 (J. Longino); Mina Las Animas, above Valle de Angeles, [ca. <named-content xmlns:xlink="http://www.w3.org/1999/xlink" content-type="dwc:verbatimCoordinates" xlink:type="simple">14.16°N, 87.04°W</named-content>], 1580m, 25 Mar 1979 (W. L Brown); PN La Tigra, 3.6km SW San Juancito, <named-content xmlns:xlink="http://www.w3.org/1999/xlink" content-type="dwc:verbatimCoordinates" xlink:type="simple">14.20731°N, 87.09428°W</named-content>, 1830m, 25 Sep 2008 (M. G. Branstetter); Reserva Uyuca, 4.9km WNW Zamorano, <named-content xmlns:xlink="http://www.w3.org/1999/xlink" content-type="dwc:verbatimCoordinates" xlink:type="simple">14.02685°N, 87.06995°W</named-content>, 1890m, 24 Sep 2008 (M. G. Branstetter); <bold><italic>Lempira</italic></bold>: PN Celaque, 8.3km SW Graçias, <named-content xmlns:xlink="http://www.w3.org/1999/xlink" content-type="dwc:verbatimCoordinates" xlink:type="simple">14.56170°N, 88.6583°W</named-content>, 1860m, 30 Sep 2008 (C. Viquez); <bold><italic>Ocotepeque</italic></bold>: 13km E Nueva Ocotepeque, <named-content xmlns:xlink="http://www.w3.org/1999/xlink" content-type="dwc:verbatimCoordinates" xlink:type="simple">14.42478°N, 89.06060°W</named-content>, 2140m, 26 May 2010 (LLAMA); <bold><italic>Olancho</italic></bold>: 9km N Catacamas, <named-content xmlns:xlink="http://www.w3.org/1999/xlink" content-type="dwc:verbatimCoordinates" xlink:type="simple">14.93503°N, 85.90748°W</named-content>, 1350m, 11 May 2010 (LLA<!--PageBreak-->MA); PN La Muralla, <named-content xmlns:xlink="http://www.w3.org/1999/xlink" content-type="dwc:verbatimCoordinates" xlink:type="simple">15.09697°N, 86.73624°W</named-content>, 1520m, 4 May 2010 (LLAMA); <bold>MÉXICO:</bold> <bold><italic>Chiapas</italic></bold>: 15km E San Cristóbal, <named-content xmlns:xlink="http://www.w3.org/1999/xlink" content-type="dwc:verbatimCoordinates" xlink:type="simple">16.74687°N, 92.48985°W</named-content>, 2500m, 29 May 2008 (D. J. Cox); Reserva Huitepec, <named-content xmlns:xlink="http://www.w3.org/1999/xlink" content-type="dwc:verbatimCoordinates" xlink:type="simple">16.74476°N, 92.68853°W</named-content>, 2600m, 11 Jul 2007 (J. Longino); Sierra Morena, <named-content xmlns:xlink="http://www.w3.org/1999/xlink" content-type="dwc:verbatimCoordinates" xlink:type="simple">16.15946°N, 93.60510°W</named-content>, 1360m, 12 May 2008 (LLAMA); Sierra Morena, <named-content xmlns:xlink="http://www.w3.org/1999/xlink" content-type="dwc:verbatimCoordinates" xlink:type="simple">16.16466°N, 93.60573°W</named-content>, 1570m, 15 May 2008 (R. S. Anderson); 18.5km ENE Tonalá, <named-content xmlns:xlink="http://www.w3.org/1999/xlink" content-type="dwc:verbatimCoordinates" xlink:type="simple">16.15888°N, 93.60378°W</named-content>, 1330m (R. S. Anderson); <bold>NICARAGUA: <italic>Jinotega</italic></bold>: RN Cerro Kilambé, <named-content xmlns:xlink="http://www.w3.org/1999/xlink" content-type="dwc:verbatimCoordinates" xlink:type="simple">13.56915°N, 85.69747°W</named-content>, 1500, 23 May 2011 (LLAMA); RN Datanlí El Diablo, <named-content xmlns:xlink="http://www.w3.org/1999/xlink" content-type="dwc:verbatimCoordinates" xlink:type="simple">13.10883°N, 85.86763°W</named-content>, 1440m, 18 May 2011 (LLAMA); <bold><italic>Madriz</italic></bold>: Apante, 9km S Somoto, <named-content xmlns:xlink="http://www.w3.org/1999/xlink" content-type="dwc:verbatimCoordinates" xlink:type="simple">13.40481°N, 86.57944°W</named-content>, 1550m, 22 Apr 2011 (M. G. Branstetter); 2km SE Las Sabanas, <named-content xmlns:xlink="http://www.w3.org/1999/xlink" content-type="dwc:verbatimCoordinates" xlink:type="simple">13.3006°N, 86.60582°W</named-content>, 1640m, 23 Apr 2011 (L. Sáenz); 2.3km E Las Sabanas, <named-content xmlns:xlink="http://www.w3.org/1999/xlink" content-type="dwc:verbatimCoordinates" xlink:type="simple">13.34028°N, 86.59924°W</named-content>, 1640m, 23 Apr 2011 (M. G. Branstetter); 16km S Somoto, <named-content xmlns:xlink="http://www.w3.org/1999/xlink" content-type="dwc:verbatimCoordinates" xlink:type="simple">13.33607°N, 86.60313°W</named-content>, 1660m, 23 Apr 2011 (R. S. Anderson); 16km S Somoto, <named-content xmlns:xlink="http://www.w3.org/1999/xlink" content-type="dwc:verbatimCoordinates" xlink:type="simple">13.32821°N, 86.61028°W</named-content>, 1705m, 23 Apr 2011 (R. S. Anderson); <bold><italic>Matagalpa</italic></bold>: Fuente Pura, [ca. <named-content xmlns:xlink="http://www.w3.org/1999/xlink" content-type="dwc:verbatimCoordinates" xlink:type="simple">12.999°N, 85.910°W</named-content>], 10 Apr 1994 (Maes &amp; De La Fuente) Selva Negra, 9.2km NNE Matagalpa, <named-content xmlns:xlink="http://www.w3.org/1999/xlink" content-type="dwc:verbatimCoordinates" xlink:type="simple">13.00283°N, 85.90646°W</named-content>, 1330m, 7 Oct 2008 (M. G. Branstetter); <bold><italic>Nueva Segovia</italic></bold>: Cerro Mogotón, <named-content xmlns:xlink="http://www.w3.org/1999/xlink" content-type="dwc:verbatimCoordinates" xlink:type="simple">13.75460°N, 86.4229°W</named-content>, 1980m, 24 Apr 2011 (L. Sáenz); 9km NW Jalapa, <named-content xmlns:xlink="http://www.w3.org/1999/xlink" content-type="dwc:verbatimCoordinates" xlink:type="simple">13.98207°N, 86.18916°W</named-content>, 1675m, 28 May 2011 (LLAMA).</p><fig id="F122" position="float" orientation="portrait"><label>Figure 122.</label><caption><p>Distribution map of <italic><tp:taxon-name>Stenamma megamanni</tp:taxon-name></italic>.</p></caption><graphic xmlns:xlink="http://www.w3.org/1999/xlink" xlink:href="ZooKeys-295-001-g122.jpg" position="float" orientation="portrait" xlink:type="simple"/></fig></tp:treatment-sec></tp:taxon-treatment>
