# Supplementary material for: Revision of the Middle American clade of the ant genus Stenamma Westwood (Hymenoptera, Formicidae, Myrmicinae)
Source: Zookeys. 2013 Apr 24;(295):1–277. doi: 10.3897/zookeys.295.4905 (PMC3677376; doi:10.3897/zookeys.295.4905)
Supplement: XML Treatment for Stenamma picopicucha [file zookeys.295.4905-treatment32.xml]

<!DOCTYPE tp:taxon-treatment
  PUBLIC "-//TaxonX//DTD Taxonomic Treatment Publishing DTD v0 20100105//EN" "tax-treatment-NSO.dtd">
<tp:taxon-treatment xmlns:tp="http://www.plazi.org/taxpub"><tp:treatment-meta><mixed-citation publication-type="journal"><person-group><name><surname>Branstetter</surname><given-names>Michael G.</given-names></name></person-group><article-title>Revision of the Middle American clade of the ant genus 
                    <italic><tp:taxon-name>Stenamma</tp:taxon-name></italic> Westwood (Hymenoptera, Formicidae, Myrmicinae)</article-title><source>Zookeys</source><day>24</day><month>4</month><year>2013</year><volume>2013</volume><issue>295</issue><fpage>1</fpage><lpage>277</lpage><pub-id pub-id-type="doi">10.3897/zookeys.295.4905</pub-id></mixed-citation></tp:treatment-meta><tp:nomenclature><tp:taxon-name>
                        <tp:taxon-name-part taxon-name-part-type="genus">Stenamma</tp:taxon-name-part>
                        <tp:taxon-name-part taxon-name-part-type="species">picopicucha</tp:taxon-name-part>
                    <object-id xmlns:xlink="http://www.w3.org/1999/xlink" xlink:type="simple">urn:lsid:zoobank.org:act:343076E5-D041-4CCF-9DF8-41CC4C3C275E</object-id>
								<object-id xmlns:xlink="http://www.w3.org/1999/xlink" xlink:type="simple">http://species-id.net/wiki/Stenamma_picopicucha</object-id>
								</tp:taxon-name><tp:taxon-status xmlns:xlink="http://www.w3.org/1999/xlink" xlink:type="simple">sp. n.</tp:taxon-status><xref ref-type="fig" rid="F142">Worker: Figures 142</xref><xref ref-type="fig" rid="F143">, 143</xref><xref ref-type="fig" rid="F144">; Queen: Figure 144</xref><xref ref-type="fig" rid="F145">; Map: Figure 145</xref></tp:nomenclature><tp:treatment-sec sec-type="Type material"><title>Type material.</title><p><italic>Holotype worker</italic>. HONDURAS,Olancho: 11km N Catacamas, <named-content xmlns:xlink="http://www.w3.org/1999/xlink" content-type="dwc:verbatimCoordinates" xlink:type="simple">14.94839°N, 85.91477°W</named-content> ±20m, 2020m, 8 May 2010, cloud forest, ex sifted leaf litter (LLAMA, collection Wa-C-02-1-03) [USNM, specimen CASENT0621356]. <italic>Paratypes</italic>: same data as holotype [1w, CAS, CASENT0621355], [1w, EAPZ, CASENT0621357], [1w, ECOSCE, CASENT0621358], [1w, FMNH, CASENT0623456], [1w, ICN, CASENT0623457], [1w, INBio, CASENT0623458], <!--PageBreak--><!--PageBreak-->[1w, JTLC, CASENT0623459], [1w, LACM, CASENT0623461], [1w, MGBPC, CASENT0623462], [1w, MCZ, CASENT0623463], [1w, MZSP, CASENT0623464], [1w, UCD, CASENT0623465], [1w, UNAM, CASENT0623467], [1w, UVGC, CASENT0623468]; same data but <named-content xmlns:xlink="http://www.w3.org/1999/xlink" content-type="dwc:verbatimCoordinates" xlink:type="simple">14.94879°N, 85.91486°W</named-content> ±20m, 2020m, 8 May 2010 (LLAMA, Wa-C-02-1-12) [1dq, 2w, USNM, CASENT0621374, CASENT0621372, CASENT0621373],</p></tp:treatment-sec><tp:treatment-sec sec-type="Worker diagnosis"><title>Worker diagnosis.</title><p>Integument mostly dark brown to brown; small-sized species (see HL, ML, PrW below); basal margin of mandible straight, without a basal notch or depression; anterior clypeal margin forming two blunt teeth, which border the midline; face completely sculptured, mostly rugoreticulate; mesosoma completely sculptured, pronotum longitudinally rugose; pilosity on gastral dorsum bilayered, with a layer of long suberect setae, and a layer of very sparse decumbent setae; eye of moderate size (EL 0.10–0.12, REL 17–20), oval-shaped, with 5–6 ommatidia at greatest diameter; propodeal spines tuberculate to short (PSL 0.08–0.10, PSI 1.3–1.6). <italic>Similar species</italic>: <italic><tp:taxon-name>Stenamma crypticum</tp:taxon-name></italic>,  <italic><tp:taxon-name>Stenamma huachucanum</tp:taxon-name></italic>, <italic>Stenamma ignotum</italic>.</p></tp:treatment-sec><tp:treatment-sec sec-type="Geographic range"><title>Geographic range.</title><p>Honduras to Nicaragua.</p></tp:treatment-sec><tp:treatment-sec sec-type="Worker description"><title>Worker description.</title><p>(11 measured) HL 0.59–0.69 (0.69), HW 0.52–0.64 (0.64), FLD 0.14–0.15 (0.15), PCW 0.03–0.05 (0.05), SL 0.46–0.55 (0.55), EL 0.10–0.12 (0.12), ACL 0.45–0.53 (0.53), ML 0.71–0.84 (0.84), PrW 0.37–0.42 (0.42), PSL 0.08–0.10 (0.09), SDL 0.06–0.07 (0.07), PL 0.25–0.30 (0.30), PH 0.16–0.19 (0.19), PW 0.13–0.15 (0.15), PPL 0.14–0.18 (0.18), PPH 0.16–0.18 (0.18), PPW 0.16–0.19 (0.19), MFL 0.48–0.59 (0.59), MTL 0.41–0.51 (0.51), CI 89–94 (93), SI 85–89 (86), REL 17–20 (18), FLI 23–28 (23), PSI 1.3–1.6 (1.5), MFI 104–109 (108), ACI1 67–70 (69), ACI2 96–101 (96).</p><p>Small-sized species; general body color mostly dark brown to brown, with appendages brown to orange-brown, lighter at joints and toward extremities; setae golden brown; mandible with 6 teeth, inner two teeth near basal tooth, sometimes worn; basal margin of mandible straight, without a basal notch or depression; mandible surface mostly smooth, with scattered piligerous punctae and some faint striations on base and lateral surface; anterior clypeal margin forming 2 blunt teeth, which border the midline; median lobe of clypeus with a pair of faint longitudinal carinulae, which diverge anteriorly, apex of lobe with a short transverse carinula, area in between lobe and anterior clypeal margin forming a distinct cavity, remainder of clypeal surface smooth; posterior extension of clypeus between antennal insertions of moderate width (PCW 0.03–0.05), with sides subparallel; frontal lobes of moderate width (FLD 0.14–0.15, FLI 24–28), not greatly covering torular lobes in full-face view; head subrectangular (CI 89–94), posterior margin with a slight median depression; eye of moderate size (EL 0.10–0.12, REL 17–20), oval-shaped, with 5–7 ommatidia at greatest diameter; face mostly rugoreticulate, with some longitudinal carinulae along midline; scape somewhat short (SI 85–89), not quite reaching posterior margin of head when laid back; scape surface mostly smooth, with scattered piligerous punctae; flagellum with a somewhat distinct 4-segmented antennal club; mesosoma completely sculptured; pronotal dorsum longitudinally rugose, becoming rugoreticulate-punctae on mesono<!--PageBreak-->tal dorsum; side of pronotum rugose to rugose-punctate; katepisternum and side of propodeum mostly punctate, with a few rugulae on propodeum; propodeal dorsum mostly punctate, with a few transverse carinulae; propodeal declivity with transverse carinulae; promesonotum in profile slightly asymmetrical, with the anterior face long <!--PageBreak-->and steeper than posterior face; metanotal groove relatively distinct, but anterior slope transitioning smoothly into promesonotum; propodeal spines tuberculate (PSL 0.08–0.10, PSI 1.3–1.6); petiole in profile short (PL/HW 0.46–0.50); petiolar node usually small, somewhat dorsoventrally compressed (PH/PL 0.60–0.68), node asymmetrical in profile, anterior face longer and more sloping than nearly vertical posterior face, dorsum of node narrowly rounded, and pointing slightly posteriad; postpetiolar node in profile usually similar in size to petiolar node (type population), but sometimes bulging (PPH/PH 0.90–1.01); petiole and postpetiole usually mostly punctate, with only the anterior faces of the nodes smooth, but sometimes nodes mostly smooth; most of body dorsum with short to moderately long pilosity; pilosity on gastral dorsum bilayered, with a layer of long suberect setae, and a much sparser layer of short decumbent setae; setae on scape subdecumbent to appressed; setae on legs decumbent to appressed, with longer suberect setae on femoral venters and coxae.</p><fig id="F142" position="float" orientation="portrait"><label>Figure 142.</label><caption><p><italic><tp:taxon-name>Stenamma picopicucha</tp:taxon-name></italic> holotype worker (CASENT0621347) <bold>A</bold> Profile <bold>B</bold> Face <bold>C</bold> Dorsum <bold>D</bold> Anterior clypeal margin in anterodorsal view <bold>E</bold> Gaster.</p></caption><graphic xmlns:xlink="http://www.w3.org/1999/xlink" xlink:href="ZooKeys-295-001-g142.jpg" position="float" orientation="portrait" xlink:type="simple"/></fig><fig id="F143" position="float" orientation="portrait"><label>Figure 143.</label><caption><p><italic><tp:taxon-name>Stenamma picopicucha</tp:taxon-name></italic> worker variant (CASENT0622155) <bold>A</bold> Face <bold>B</bold> Profile <bold>C</bold> Dorsum.</p></caption><graphic xmlns:xlink="http://www.w3.org/1999/xlink" xlink:href="ZooKeys-295-001-g143.jpg" position="float" orientation="portrait" xlink:type="simple"/></fig></tp:treatment-sec><tp:treatment-sec sec-type="Queen description"><title>Queen description.</title><p>(5 measured) HL 0.63–0.71 (0.64), HW 0.60–0.67 (0.61), FLD 0.16–0.17 (0.17), PCW 0.04–0.05 (0.03), SL 0.49–0.56 (0.47 (0.47), EL 0.17–0.20 (0.18), ACL 0.47–0.53), ML 0.91–1.05 (0.93), PrW 0.52–0.61 (0.54), PSL 0.12–0.14 (0.12), SDL 0.08–0.10 (0.09), PL 0.31–0.36 (0.32), PH 0.18–0.21 (0.19), PW 0.15–0.18 (0.16), PPL 0.17–0.21 (0.19), PPH 0.19–0.22 (0.19), PPW 0.20–0.24 (0.21), MFL 0.54–0.65 (0.55), MTL 0.46–0.56 (0.46), CI 94–96 (95), SI 81–84 (78), REL 29–30 (29), FLI 24–27 (28), PSI 1.4–1.6 (1.4), MFI 104–110 (109), ACI1 67–69 (68), ACI2 94–98 (101).</p><p>Same as worker except for standard queen modifications and as follows: pronotum with transverse carinulae; mesoscutum and scutellum carinulae; mesopleuron mostly smooth and shiny; propodeum transversely carinulate, with carinulae wrapping around surface; decumbent layer of setae on dorsum of gaster more dense.</p><fig id="F144" position="float" orientation="portrait"><label>Figure 144.</label><caption><p><italic><tp:taxon-name>Stenamma picopicucha</tp:taxon-name></italic> paratype queen (CASENT0621374) <bold>A</bold> Profile <bold>B</bold> Face <bold>C</bold> Dorsum.</p></caption><graphic xmlns:xlink="http://www.w3.org/1999/xlink" xlink:href="ZooKeys-295-001-g144.jpg" position="float" orientation="portrait" xlink:type="simple"/></fig></tp:treatment-sec><tp:treatment-sec sec-type="Male"><title>Male.</title><p>Unknown.</p></tp:treatment-sec><tp:treatment-sec sec-type="Biology"><title>Biology.</title><p><italic><tp:taxon-name>Stenamma picopicucha</tp:taxon-name></italic> occurs from 1400–2300 m elevation, and is a specialist of montane wet forest habitats, such as cloud forest and dwarf forest. Most collections of this species are from samples of sifted leaf litter taken from the forest floor, but a few specimens are known from cookie bait cards. Nests have never been found, but dealate queens are common in the leaf litter, suggesting that nests might occur within this stratum.</p></tp:treatment-sec><tp:treatment-sec sec-type="Comments"><title>Comments.</title><p><italic><tp:taxon-name>Stenamma picopicucha</tp:taxon-name></italic> looks like a cross between <italic><tp:taxon-name>Stenamma crypticum</tp:taxon-name></italic> and <italic><tp:taxon-name>Stenamma ignotum</tp:taxon-name></italic>. The petiole and anterior clypeal margin are more like <italic><tp:taxon-name>Stenamma crypticum</tp:taxon-name></italic>, but the basal margin of the mandible and gastral pilosity are more similar to <italic><tp:taxon-name>Stenamma ignotum</tp:taxon-name></italic>. I originally intended to lump this species in with <italic><tp:taxon-name>Stenamma crypticum</tp:taxon-name></italic> until I noticed that the two species occur in sympatry near the peak at Cusuco in Honduras. It is interesting to note that this mountaintop population at Cusuco has the postpetiole bulging and smooth; as a consequence, I label this form variant 1 (<xref ref-type="fig" rid="F143">Figure 143</xref>). This population is most likely the same as <italic><tp:taxon-name>Stenamma picopicucha</tp:taxon-name></italic> based on mandible and clypeus structure. More normal-looking specimens occur at lower elevation on the mountain.</p></tp:treatment-sec><tp:treatment-sec sec-type="Material examined"><title>Material examined.</title><p><bold>HONDURAS: <italic>Cortés</italic></bold>: 25km N Cofradia, PN Cusuco, [ca. <named-content xmlns:xlink="http://www.w3.org/1999/xlink" content-type="dwc:verbatimCoordinates" xlink:type="simple">15.497°N, 88.227°W</named-content>], 1550m, 26 Aug 1994 (S. &amp; J. Peck); PN Cu<!--PageBreak-->suco, <named-content xmlns:xlink="http://www.w3.org/1999/xlink" content-type="dwc:verbatimCoordinates" xlink:type="simple">15.48965°N, 88.23383°W</named-content>, 1300m, 31 May 2010 (LLAMA); PN Cusuco, <named-content xmlns:xlink="http://www.w3.org/1999/xlink" content-type="dwc:verbatimCoordinates" xlink:type="simple">15.50739°N, 88.23373°W</named-content>, 3 Jun 2010 (LLAMA);<bold><italic>Olancho</italic></bold>: 9km N Catacamas, <named-content xmlns:xlink="http://www.w3.org/1999/xlink" content-type="dwc:verbatimCoordinates" xlink:type="simple">14.93806°N, 85.90685°W</named-content>, 1430m, 10 May 2010 (R. S. Anderson); 10km N Catacamas, <named-content xmlns:xlink="http://www.w3.org/1999/xlink" content-type="dwc:verbatimCoordinates" xlink:type="simple">14.94402°N, 85.91081°W</named-content>, 1670m, 9 May 2010 (LLAMA); 11km N Catacamas, <named-content xmlns:xlink="http://www.w3.org/1999/xlink" content-type="dwc:verbatimCoordinates" xlink:type="simple">14.94870°N, 85.91484°W</named-content>, 2020m, 8 May 2010 (LLAMA); 12km N Catacamas, <named-content xmlns:xlink="http://www.w3.org/1999/xlink" content-type="dwc:verbatimCoordinates" xlink:type="simple">14.95592°N, 85.91681°W</named-content>, 2260m, 9 May 2010 (LLAMA); <bold>NICARAGUA:</bold> <bold><italic>Jinotega</italic></bold>: RN Cerro Kilambé, <named-content xmlns:xlink="http://www.w3.org/1999/xlink" content-type="dwc:verbatimCoordinates" xlink:type="simple">13.56933°N, 85.69745°W</named-content>, 1500m, 23 May 2011 (LLAMA).</p><fig id="F145" position="float" orientation="portrait"><label>Figure 145.</label><caption><p>Distribution map of <italic><tp:taxon-name>Stenamma picopicucha</tp:taxon-name></italic>.</p></caption><graphic xmlns:xlink="http://www.w3.org/1999/xlink" xlink:href="ZooKeys-295-001-g145.jpg" position="float" orientation="portrait" xlink:type="simple"/></fig></tp:treatment-sec></tp:taxon-treatment>
