# Supplementary material for: Revision of the Middle American clade of the ant genus Stenamma Westwood (Hymenoptera, Formicidae, Myrmicinae)
Source: Zookeys. 2013 Apr 24;(295):1–277. doi: 10.3897/zookeys.295.4905 (PMC3677376; doi:10.3897/zookeys.295.4905)
Supplement: XML Treatment for Stenamma zelum [file zookeys.295.4905-treatment40.xml]

<!DOCTYPE tp:taxon-treatment
  PUBLIC "-//TaxonX//DTD Taxonomic Treatment Publishing DTD v0 20100105//EN" "tax-treatment-NSO.dtd">
<tp:taxon-treatment xmlns:tp="http://www.plazi.org/taxpub"><tp:treatment-meta><mixed-citation publication-type="journal"><person-group><name><surname>Branstetter</surname><given-names>Michael G.</given-names></name></person-group><article-title>Revision of the Middle American clade of the ant genus 
                    <italic><tp:taxon-name>Stenamma</tp:taxon-name></italic> Westwood (Hymenoptera, Formicidae, Myrmicinae)</article-title><source>Zookeys</source><day>24</day><month>4</month><year>2013</year><volume>2013</volume><issue>295</issue><fpage>1</fpage><lpage>277</lpage><pub-id pub-id-type="doi">10.3897/zookeys.295.4905</pub-id></mixed-citation></tp:treatment-meta><tp:nomenclature><tp:taxon-name>
                        <tp:taxon-name-part taxon-name-part-type="genus">Stenamma</tp:taxon-name-part>
                        <tp:taxon-name-part taxon-name-part-type="species">zelum</tp:taxon-name-part>
                    <object-id xmlns:xlink="http://www.w3.org/1999/xlink" xlink:type="simple">urn:lsid:zoobank.org:act:43EBCA14-1F18-4D1C-A54E-64B85C9F7829</object-id>
								<object-id xmlns:xlink="http://www.w3.org/1999/xlink" xlink:type="simple">http://species-id.net/wiki/Stenamma_zelum</object-id>
								</tp:taxon-name><tp:taxon-status xmlns:xlink="http://www.w3.org/1999/xlink" xlink:type="simple">sp. n.</tp:taxon-status><xref ref-type="fig" rid="F169">Worker: Figures 169</xref><xref ref-type="fig" rid="F170">, 170</xref><xref ref-type="fig" rid="F171">; Queen: Figure 171</xref><xref ref-type="fig" rid="F168">; Map: Figure 168</xref><tp:nomenclature-citation-list><tp:nomenclature-citation><tp:taxon-name>Stenamma</tp:taxon-name><comment> mgb31 Branstetter, 2012: phylogeny.</comment></tp:nomenclature-citation></tp:nomenclature-citation-list></tp:nomenclature><tp:treatment-sec sec-type="Type material"><title>Type material.</title><p><italic>Holotype worker</italic>. NICARAGUA, Jinotega: Parque Nacional Cerro Saslaya, <named-content xmlns:xlink="http://www.w3.org/1999/xlink" content-type="dwc:verbatimCoordinates" xlink:type="simple">13.77148°N, 85.01152°W</named-content> ±10m, 1110m, 12 May 2011, ridgetop cloud forest, ex sifted leaf litter (LLAMA, collection Wa-D-03-1-35) [USNM, specimen CASENT0622535]. <italic>Paratypes</italic>: same data as holotype [1w, CAS, CASENT0622534], [1w, EAPZ, CASENT0622536]; same data but <named-content xmlns:xlink="http://www.w3.org/1999/xlink" content-type="dwc:verbatimCoordinates" xlink:type="simple">13.77077°N, 85.00156°W</named-content> ±20m, 850m, 8 May 2011 (LLAMA, Wm-D-02-2-02) [1w, ECOSCE, CASENT0623510], [1w, FMNH, CASENT0623511], [1w, ICN, CASENT0623512], [1dq, 1w, INBio, CASENT0623508, CASENT0623513], [1w, JTLC, CASENT0623514], [1w, LACM, CASENT0623515], [1dq, 1w, MGBPC, CASENT0623509, CASENT0623516]; <named-content xmlns:xlink="http://www.w3.org/1999/xlink" content-type="dwc:verbatimCoordinates" xlink:type="simple">13.77000°N, 85.00326°W</named-content> ±20m, 920m, 8 May 2011 (LLAMA, Wm-D-02-2-03) [1dq, 1w, MCZ, CASENT0623517, CASENT0623519], [1w, MZSP, CASENT0623520], [1w, UCD, CASENT0623521], [1w, UNAM, CASENT0623522], [1dq, 1w, USNM, CASENT0623518, CASENT0623523], [1w, UVGC, CASENT0623524].</p></tp:treatment-sec><tp:treatment-sec sec-type="Worker diagnosis"><title>Worker diagnosis.</title><p>Integument mostly dark red-brown to brown; medium to large-sized species (see HL, ML, PrW below); head and promesonotum mostly foveate to coarsely rugoreticulate; eye relatively small (EL 0.10–0.13, REL 12–16), somewhat bulging, subcircular to slightly oval-shaped, with 6–8 ommatidia at greatest diameter; gastral pilosity long, dense, and mostly suberect; propodeal spines reduced to sharp angles or small tubercles (PSL 0.12–0.16, PSI 1.0–1.3); anterior clypeal margin with a median excavation containing 2 sharp outer teeth and 2 smaller inner teeth (sharp to blunt); basal margin of mandible straight to slightly sinuous, without a basal notch or depression. <italic>Similar species</italic>: <italic><tp:taxon-name>Stenamma brujita</tp:taxon-name></italic>.</p></tp:treatment-sec><tp:treatment-sec sec-type="Geographic range"><title>Geographic range.</title><p>Honduras to Panama.</p></tp:treatment-sec><tp:treatment-sec sec-type="Worker description"><title>Worker description.</title><p>(11 measured) HL 0.87–1.03 (0.99), HW 0.78–0.92 (0.85), FLD 0.26–0.31 (0.29), PCW 0.04–0.08 (0.07), SL 0.67–0.80 (0.74), EL 0.10–0.13 (0.11), ACL 0.58–0.69 (0.60), ML 1.15–1.38 (1.29), PrW 0.55–0.67 (0.63), PSL 0.12–0.16 (0.14), SDL 0.10–0.16 (0.13), PL 0.46–0.56 (0.53), PH 0.25–0.29 (0.29), PW 0.17–0.21 (0.20), PPL 0.27–0.32 (0.32), PPH 0.22–0.27 (0.25), PPW 0.21–0.26 (0.24), MFL 0.82–0.99 (0.93), MTL 0.65–0.80 (0.73), CI 86–92 (86), SI 83–89 (86), REL 12–16 (13), FLI 31–34 (34), PSI 1.0–1.3 (1.1), MFI 91–98 (92), ACI1 65–68 (65), ACI2 82–89 (82).</p><p><!--PageBreak-->Medium to large-sized species; general body color mostly dark red-brown, with patches of brown and orange-brown on gaster, appendages lighter; setae golden brown; mandible with 6–9 teeth, consisting of 3 distinct apical teeth, a distinct basal tooth, and 2–5 inner teeth/denticles, which are usually worn and indistinct; basal margin of mandible straight to slightly sinuous, without a basal notch or depression; mandible mostly smooth and shiny, with scattered piligerous punctae and faint striae; anterior clypeal margin viewed from an anterodorsal angle with a median excavation containing 2 sharp outer teeth and 2 smaller inner teeth, which are sharp to blunt, and recessed behind median lobe of clypeus (not visible with mandibles closed); median lobe of clypeus usually with a pair of faint carinulae that diverge toward the anterior margin, apex of lobe with a short transverse carinula, remainder of clypeus mostly smooth and shiny, sometimes with a few additional rugulae on median lobe; posterior extension of clypeus between antennal insertions of moderate width (PCW 0.04–0.08), sides subparallel to slightly diverging posteriad; frontal lobes well-developed, but not completely covering torular lobes in full-face view (FLD 0.26–0.31, FLI 31–34); head appearing subrectangular (CI 86–92), with posterior margin depressed medially; eye relatively small (EL 0.10–0.13, REL 12–16), somewhat bulging, subcircular to slightly oval-shaped, with 6–8 ommatidia at greatest diameter; face usually strongly foveate to coarsely rugoreticulate, with a few longitudinal costae along midline, interstices with piligerous punctae, some high-elevation populations with face sculpture more polished and effaced, especially on side of head, which can be smooth and shiny; scape relatively short (SI 83–89), not reaching posterior margin of head when laid back; scape surface mostly smooth and shiny, with scattered piligerous punctae; flagellum with an indistinct 4-segmented antennal club; mesosoma usually densely sculptured, with promesonotum mostly foveate (especially on dorsum) and remaining surfaces foveate to rugoreticulate or rugose, in some high-elevation populations sculpture is reduced, with foveae on promesonotal dorsum appearing more like transverse furrows, and with side of promesonotum largely smooth and shiny; propodeal declivity mostly smooth and shiny, usually with a few transverse carinulae; promesonotum in profile low-domed, slightly asymmetrical, with the apex shifted anteriorly; anterior face of promesonotum longer and steeper than posterior face and mostly smooth; metanotal groove well-demarcated, of moderate width and depth; propodeal spines forming sharp angles or at most small tubercles (PSL 0.12–0.16, PSI 1.0–1.3); petiole relatively long (PL/HW 0.58–0.63), with node of average size (PH/PL 0.51–0.54); node in profile variable, usually forming a small roughly symmetrical dome with a rounded dorsum, but sometimes dome more asymmetrical with anterior face longer than posterior face, and sometimes with apex more sharp and positioned anterior of midpoint; postpetiole somewhat elongate (PPH/PPL 0.79–0.88) and globular, about the same height and volume as petiolar node (PPH/PH 0.88–0.98), postpetiolar node asymmetrical, with anterior face longer than posterior face; venter of postpetiole in profile usually distinctly sinuous, with anteroventral margin forming a small process; petiolar and postpetiolar nodes mostly smooth and shiny, remaining waist surfaces faintly punctate; gaster mostly smooth and shiny, with scattered piligerous punctae; most of <!--PageBreak-->body with a moderately dense layer of long suberect to subdecumbent pilosity; scape with layer of longer sparser suberect setae and layer of shorter subdecumbent setae; gastral setae not distinctly bilayered, forming a moderately dense layer of long suberect <!--PageBreak-->to subdecumbent setae; setae on legs suberect to decumbent, with longer suberect hairs on coxae and femoral venters.</p><fig id="F169" position="float" orientation="portrait"><label>Figure 169.</label><caption><p><italic><tp:taxon-name>Stenamma zelum</tp:taxon-name></italic> holotype worker (CASENT0622535) <bold>A</bold> Profile <bold>B</bold> Face <bold>C</bold> Dorsum <bold>D </bold>Anterior clypeal margin in anterodorsal view <bold>E</bold> Gaster.</p></caption><graphic xmlns:xlink="http://www.w3.org/1999/xlink" xlink:href="ZooKeys-295-001-g169.jpg" position="float" orientation="portrait" xlink:type="simple"/></fig><fig id="F170" position="float" orientation="portrait"><label>Figure 170.</label><caption><p><italic><tp:taxon-name>Stenamma zelum</tp:taxon-name></italic> worker variant (INBIOCRI001280618) <bold>A</bold> Face <bold>B</bold> Profile <bold>C</bold> Dorsum.</p></caption><graphic xmlns:xlink="http://www.w3.org/1999/xlink" xlink:href="ZooKeys-295-001-g170.jpg" position="float" orientation="portrait" xlink:type="simple"/></fig></tp:treatment-sec><tp:treatment-sec sec-type="Queen description"><title>Queen description.</title><p>(5 measured) HL 0.86–1.01 (0.92), HW 0.78–0.90 (0.84), FLD 0.27–0.32 (0.29), PCW 0.05–0.09 (0.06), SL 0.67–0.78 (0.71), EL 0.16–0.20 (0.17), ACL 0.59–0.67 (0.61), ML 1.25–1.48 (1.33), PrW 0.68–0.79 (0.71), PSL 0.15–0.19 (0.17), SDL 0.13–0.18 (0.14), PL 0.52–0.58 (0.54), PH 0.26–0.31 (0.28), PW 0.19–0.23 (0.21), PPL 0.31–0.33 (0.33), PPH P0.24–0.28 (0.25), PW 0.19–0.23 (0.21), MFL 0.83–0.98 (0.89), MTL 0.67–0.78 (0.69), CI 88–93 (92), SI 83–88 (84), REL 20–23 (20), FLI 33–35 (34), PSI 1.1–1.2 (1.1), MFI 92–94 (94), ACI1 65–67 (65), ACI2 83–89 (86).</p><p>Same as worker except for standard queen modifications and the following: mesoscutum foveate, except for a longitudinal strip of completely smooth cuticle, which crosses the entire surface; mesopleuron mostly smooth and shiny; propodeum carinate to rugose, with sculpture transversely wrapping around surface; wing venation as in <xref ref-type="fig" rid="F171">Figure 171D</xref>.</p><fig id="F171" position="float" orientation="portrait"><label>Figure 171.</label><caption><p><italic><tp:taxon-name>Stenamma zelum</tp:taxon-name></italic> <bold>A</bold> Queen (CASENT0622537), profile <bold>B</bold> Same, face <bold>C</bold> Same, dorsum <bold>D </bold>Queen (CASENT0621980), wings.</p></caption><graphic xmlns:xlink="http://www.w3.org/1999/xlink" xlink:href="ZooKeys-295-001-g171.jpg" position="float" orientation="portrait" xlink:type="simple"/></fig></tp:treatment-sec><tp:treatment-sec sec-type="Male"><title>Male.</title><p>Unknown.</p></tp:treatment-sec><tp:treatment-sec sec-type="Biology"><title>Biology.</title><p><italic><tp:taxon-name>Stenamma zelum</tp:taxon-name></italic> is known almost exclusively from Winkler and Berlese samples of sifted leaf litter. Only once has a stray individual (a dealate queen) been collected by general searching. This species is found from 350–1700 m elevation, but is most common at mid-elevations around 1000 m. It inhabits mature wet forest environments, such as montane rainforest and cloud forest.</p></tp:treatment-sec><tp:treatment-sec sec-type="Comments"><title>Comments.</title><p><italic><tp:taxon-name>Stenamma zelum</tp:taxon-name></italic> is a very distinctive species, unlikely to be confused with anything else. The only exception being <italic><tp:taxon-name>Stenamma brujita</tp:taxon-name></italic>, which is not closely related, but has many convergent traits (e.g. size and sculpture). Separation of these two species is discussed in detail in the comments section under <italic><tp:taxon-name>Stenamma brujita</tp:taxon-name></italic>, but I will restate here that these species have not been collected in sympatry, and should be easy to separate using locality data alone.</p><p>Molecular phylogenetic results indicate that <italic><tp:taxon-name>Stenamma zelum</tp:taxon-name></italic> is sister to the <italic>expolitum</italic> species group, which includes <italic><tp:taxon-name>Stenamma alas</tp:taxon-name></italic>, <italic><tp:taxon-name>Stenamma expolitico</tp:taxon-name></italic>, and <italic><tp:taxon-name>Stenamma expolitum</tp:taxon-name></italic> (<xref ref-type="bibr" rid="B5">Branstetter 2012</xref>). However, <italic><tp:taxon-name>Stenamma zelum</tp:taxon-name></italic> is distinct from these species and shares none of the diagnostic morphological character states of the species group.</p><p>Within my concept of <italic><tp:taxon-name>Stenamma zelum</tp:taxon-name></italic>, there are two morphotypes, the more common form, represented by the type series (<xref ref-type="fig" rid="F169">Figure 169</xref>), and a high elevation form (variant 1; <xref ref-type="fig" rid="F170">Figure 170</xref>), which is known only from a few sites above 1500 m in Costa Rica (e.g. 9km NE Vara Blanca, Est. Pittier, Las Alturas Biological Station). The variant has reduced sculpturing, in which the foveae have become less distinct, and large smooth patches are present on the side of the head and pronotum. Also, the clypeal teeth are reduced, with the inner teeth blunt and nearly absent.</p><p>Preliminary molecular phylogenetic results, which include several populations of each morphotype, show that the two forms separate into sister clades, suggesting that the high-elevation variant may represent a distinct species. However, I choose to recognize one species until variation within the high-elevation form is better understood.</p><!--PageBreak--></tp:treatment-sec><tp:treatment-sec sec-type="Material examined"><title>Material examined.</title><p><bold>COSTA RICA:</bold> <bold><italic>Alajuela</italic></bold>: 10km E Monteverde, <named-content xmlns:xlink="http://www.w3.org/1999/xlink" content-type="dwc:verbatimCoordinates" xlink:type="simple">10.3098°N, 84.7199°W</named-content>, 880m, 1 Mar 2010 (J. Longino); 14km S Vol. Arenal, <named-content xmlns:xlink="http://www.w3.org/1999/xlink" content-type="dwc:verbatimCoordinates" xlink:type="simple">10.333°N, 84.7167°W</named-content>, 1000m, 29 Apr 1988 (J. Longino); <bold><italic>Cartago</italic></bold>: Río Reventazon, 3–5km E Turrialba, [ca. <named-content xmlns:xlink="http://www.w3.org/1999/xlink" content-type="dwc:verbatimCoordinates" xlink:type="simple">9.901°N, 83.685°W</named-content>], 600m, 18–22 Jan 1973 (W. L. Brown); 4km E Turrialba, <named-content xmlns:xlink="http://www.w3.org/1999/xlink" content-type="dwc:verbatimCoordinates" xlink:type="simple">9.90°N, 83.65°W</named-content>, 550m, 13 May 1987 (J. Longino); <bold><italic>Heredia</italic></bold>: P.N. Braulio Carrillo, 16km SSW Pt. Viejo, <named-content xmlns:xlink="http://www.w3.org/1999/xlink" content-type="dwc:verbatimCoordinates" xlink:type="simple">10.3061°N, 84.0579°W</named-content>, 500m, 16 Oct 2006 (TEAM); 9km NE Vara Blanca, <named-content xmlns:xlink="http://www.w3.org/1999/xlink" content-type="dwc:verbatimCoordinates" xlink:type="simple">10.2333°N, 84.0833°W</named-content>, 1500m, 12 Apr 2005 (ALAS); 10km NE Vara Blanca, <named-content xmlns:xlink="http://www.w3.org/1999/xlink" content-type="dwc:verbatimCoordinates" xlink:type="simple">10.2333°N, 84.0833°W</named-content>, 1500m, 12 Apr 2005 (ALAS); 16km SSE La Virgen, <named-content xmlns:xlink="http://www.w3.org/1999/xlink" content-type="dwc:verbatimCoordinates" xlink:type="simple">10.2667°N, 84.0833°W</named-content>, 1100m, 23 Feb 2001 (ALAS); 16km N Vol. Barba, <named-content xmlns:xlink="http://www.w3.org/1999/xlink" content-type="dwc:verbatimCoordinates" xlink:type="simple">10.2667°N, 84.0833°W</named-content>, 1020m, 9 Jul 1986 (J. Longino); <bold><italic>Limon</italic></bold>: Res. Biol. <!--PageBreak-->Hitoy-Cerere, <named-content xmlns:xlink="http://www.w3.org/1999/xlink" content-type="dwc:verbatimCoordinates" xlink:type="simple">9.667°N, 83.033°W</named-content>, 500m, 30 Aug 1985 (J. Longino); <bold><italic>Puntarenas</italic></bold>: Las Alturas Biol. St., <named-content xmlns:xlink="http://www.w3.org/1999/xlink" content-type="dwc:verbatimCoordinates" xlink:type="simple">8.933°N, 82.833°W</named-content>, 1500–2000m, 26 May 2007 (M. G. Branstetter); Est. Biol. Pittier, <named-content xmlns:xlink="http://www.w3.org/1999/xlink" content-type="dwc:verbatimCoordinates" xlink:type="simple">9.0333°N, 82.9667°W</named-content>, 1670m, 28 Jun 1995 (J. Longino); <bold>HONDURAS:</bold> <bold><italic>Gracias a Dios</italic></bold>: Las Marias, <named-content xmlns:xlink="http://www.w3.org/1999/xlink" content-type="dwc:verbatimCoordinates" xlink:type="simple">15.72235°N, 84.88480°W</named-content>, 620m, 10 Jun 2010 (LLAMA); Las Marias, <named-content xmlns:xlink="http://www.w3.org/1999/xlink" content-type="dwc:verbatimCoordinates" xlink:type="simple">15.72245°N, 84.88078°W</named-content>, 510m, 10 Jun 2010 (LLAMA); Las Marias, <named-content xmlns:xlink="http://www.w3.org/1999/xlink" content-type="dwc:verbatimCoordinates" xlink:type="simple">15.72200°N, 84.88325°W</named-content>, 380m, 10 Jun 2010 (LLAMA); <bold>NICARAGUA:</bold> <bold><italic>Matagalpa</italic></bold>: RN Cerro Musún, <named-content xmlns:xlink="http://www.w3.org/1999/xlink" content-type="dwc:verbatimCoordinates" xlink:type="simple">12.95996°N, 85.23266°W</named-content>, 750m, 1 May 2011 (LLAMA); <bold><italic>Jinotega</italic></bold>: PN Cerro Saslaya, <named-content xmlns:xlink="http://www.w3.org/1999/xlink" content-type="dwc:verbatimCoordinates" xlink:type="simple">13.77148°N, 85.01152°W</named-content>, 1110m, 12 May 2011 (LLAMA); <bold>PANAMA:</bold> <bold><italic>Bocas del Toro</italic></bold>: Fortuna-Chiriquí Gr. Rd., <named-content xmlns:xlink="http://www.w3.org/1999/xlink" content-type="dwc:verbatimCoordinates" xlink:type="simple">8.783°N, 82.200°W</named-content>, 1050m, 14 Jul 1987 (D. M. Olson).</p><fig id="F172" position="float" orientation="portrait"><label>Figure 172.</label><caption><p>Expedition teams for each year of the Leaf Litter Arthropods of MesoAmerica (LLAMA) project <bold>A</bold> 2008 field team in Chiapas, Mexico <bold>B</bold> 2009 field team in Guatemala <bold>C</bold> 2010 field team in Honduras <bold>D</bold> 2011field team in Nicaragua.</p></caption><graphic xmlns:xlink="http://www.w3.org/1999/xlink" xlink:href="ZooKeys-295-001-g172.jpg" position="float" orientation="portrait" xlink:type="simple"/></fig></tp:treatment-sec><tp:treatment-sec><!--Section generated to contain objects referenced in tp:taxon-treatment.--><fig id="F168" position="float" orientation="portrait"><label>Figure 168.</label><caption><p>Distribution map of <italic><tp:taxon-name>Stenamma vexator</tp:taxon-name></italic> (circles) and <italic><tp:taxon-name>Stenamma zelum</tp:taxon-name></italic> (squares).</p></caption><graphic xmlns:xlink="http://www.w3.org/1999/xlink" xlink:href="ZooKeys-295-001-g168.jpg" position="float" orientation="portrait" xlink:type="simple"/></fig></tp:treatment-sec><ref-list><ref id="B5"><mixed-citation xmlns:xlink="http://www.w3.org/1999/xlink" xlink:type="simple"><person-group><name name-style="western"><surname>Branstetter</surname><given-names>MG</given-names></name></person-group> (<year>2012</year>)<article-title> Origin and diversification of the cryptic ant genus <italic>Stenamma</italic> Westwood (Hymenoptera: Formicidae), inferred from multilocus molecular data, biogeography and natural history.</article-title><source>Systematic Entomology </source><volume>37</volume>: <fpage>478</fpage>-<lpage>496</lpage>. doi: <ext-link ext-link-type="uri" xlink:href="http://dx.doi.org/10.1111/j.1365-3113.2012.00624.x" xlink:type="simple">10.1111/j.1365-3113.2012.00624.x</ext-link></mixed-citation></ref></ref-list></tp:taxon-treatment>
