# Supplementary material for: Revision of the Middle American clade of the ant genus Stenamma Westwood (Hymenoptera, Formicidae, Myrmicinae)
Source: Zookeys. 2013 Apr 24;(295):1–277. doi: 10.3897/zookeys.295.4905 (PMC3677376; doi:10.3897/zookeys.295.4905)
Supplement: Supplementary file 41 — Key to Stenamma code names. (doi: 10.3897/zookeys.295.4905.app) File format: Mircrosoft Excell file (xlsx). Explanation note: This file contains a table that links the species names used in the present manuscript with the code names used in the phylogenetic study of Branstetter (2012). [file ZooKeys-295-001-s001.xlsx]

## Sheet: Stenamma Names
Species Name	Code Name in Branstetter (2012)
Stenamma maximon	mgb01
Stenamma ochrocnemis	mgb02
Stenamma brujita (variant 3)	mgb05
Stenamma ignotum	mgb10
Stenamma nonotch (variant 2)	mgb11
Stenamma crypticum	mgb12
Stenamma excisum (variant 1)	mgb16
Stenamma callipygium	mgb24
Stenamma pelophilum	mgb27
Stenamma manni (variant 4)	mgb28
Stenamma zelum	mgb31
Stenamma huachucanum (variant 5)	mgb38
Stenamma vexator (variant 2)	mgb39
Stenamma lobinodus	mgb45
Stenamma stictosomum	mgb47
Stenamma cusuco	mgb66
Stenamma lagunum	mgb78
Branstetter MG (2012) Origin and diversification of the cryptic ant genus Stenamma Westwood (Hymenoptera: Formicidae), inferred from multilocus molecular data, biogeography and natural history. Systematic Entomology 37: 478–496. doi: 10.1111/j.1365-3113.2012.00624.x.
